# Supplementary material for: Improving the Manchester Triage System for Pediatric Emergency Care: An International Multicenter Study
Source: PLoS One. 2014 Jan 15;9(1):e83267. doi: 10.1371/journal.pone.0083267 (PMC3893080; doi:10.1371/journal.pone.0083267)
Supplement: Data S1 — Database main analysis PLOS one.xls. (XLS) [file pone.0083267.s002.xls]

## Sheet: Database article plos one
Patientnumber	Hospital	Arrival date	Age	Respiratory rate	Heart rate	Temperature	Oxygen saturation	Original MTS	MTS 1	Positive discriminator	Presenting problem	Hospitalisation
1	Sophia Childrens Hospital	01.05.2007	2.2			40.4		Urgent	Standard	Persistent vomiting	Other problems	no
2	Sophia Childrens Hospital	01.05.2007	2.05	36	140	37.2		Standard	Standard	Vomiting	Gastro-intestinal	no
3	Sophia Childrens Hospital	01.05.2007	0.65			37.7		Non urgent	Non urgent	No criteria	Gastro-intestinal	no
4	Sophia Childrens Hospital	01.05.2007	2.07		140	39.6		Very urgent	Urgent	Hot child	Urinary tract problems	no
5	Sophia Childrens Hospital	01.05.2007	8.01					Urgent	Urgent	Moderate pain	Trauma	no
6	Sophia Childrens Hospital	01.05.2007	3.02		120	38.8		Urgent	Urgent	Moderate pain	Ear, nose, throat	yes
7	Sophia Childrens Hospital	01.05.2007	1.24			37.6		Urgent	Urgent	Moderate pain	Trauma	no
8	Sophia Childrens Hospital	01.05.2007	14.1					Standard	Standard	Pain	Trauma	no
9	Sophia Childrens Hospital	01.05.2007	1.35					Standard	Standard	Recent injury	Other problems	yes
10	Sophia Childrens Hospital	01.05.2007	6.21					Standard	Standard	Recent injury	Wounds	no
11	Sophia Childrens Hospital	01.05.2007	6.67					Standard	Standard	Recent problem	Other problems	no
12	Sophia Childrens Hospital	01.05.2007	2.05		108			Standard	Standard	Recent problem	Other problems	no
13	Sophia Childrens Hospital	01.05.2007	0.05			37.6		Standard	Standard	Recent problem	Urinary tract problems	no
14	Sophia Childrens Hospital	01.05.2007	2.28					Standard	Standard	Swelling	Trauma	no
15	Sophia Childrens Hospital	02.05.2007	0.65	36	132	37.4	100	Urgent	Standard	Persistent vomiting	Gastro-intestinal	yes
16	Sophia Childrens Hospital	02.05.2007	3.08		104			Very urgent	Very urgent	Severe pain	Trauma	no
17	Sophia Childrens Hospital	02.05.2007	11.48			37.5		Very urgent	Urgent	Hot child	Fever without source	no
18	Sophia Childrens Hospital	02.05.2007	2.13			39.9		Very urgent	Very urgent	Hot child	Neurological	no
19	Sophia Childrens Hospital	02.05.2007	0.96			39.9		Very urgent	Very urgent	Hot child	Neurological	no
20	Sophia Childrens Hospital	02.05.2007	0.08	30	120	37.6		Urgent	Urgent	Prolonged or uninterrupted crying	Other problems	no
21	Sophia Childrens Hospital	02.05.2007	0.13	36	134	37.6		Urgent	Urgent	Prolonged or uninterrupted crying	Other problems	no
22	Sophia Childrens Hospital	02.05.2007	1.82	32	136		100	Emergent	Emergent	Airway compromised	Dyspnea	yes
23	Sophia Childrens Hospital	02.05.2007	4.84					Urgent	Urgent	Moderate pain	Trauma	no
24	Sophia Childrens Hospital	02.05.2007	13.83					Urgent	Urgent	Moderate pain	Trauma	no
25	Sophia Childrens Hospital	02.05.2007	10.87					Urgent	Urgent	Moderate pain	Trauma	no
26	Sophia Childrens Hospital	02.05.2007	0.93					Urgent	Urgent	Moderate pain	Trauma	no
27	Sophia Childrens Hospital	02.05.2007	12.55		84	36.3		Urgent	Urgent	Moderate pain	Gastro-intestinal	no
28	Sophia Childrens Hospital	02.05.2007	4.16					Urgent	Urgent	Moderate pain	Trauma	no
29	Sophia Childrens Hospital	02.05.2007	14.39					Urgent	Urgent	Moderate pain	Trauma	no
30	Sophia Childrens Hospital	02.05.2007	3.28					Standard	Standard	Pain	Trauma	no
31	Sophia Childrens Hospital	02.05.2007	11.97					Standard	Standard	Local inflammation	Wounds	no
32	Sophia Childrens Hospital	02.05.2007	3.38					Standard	Standard	Recent injury	Wounds	no
33	Sophia Childrens Hospital	02.05.2007	1.51					Standard	Standard	Recent injury	Wounds	no
34	Sophia Childrens Hospital	02.05.2007	10.92	18	100	36.6	99	Standard	Standard	Recent problem	Dyspnea	no
35	Sophia Childrens Hospital	02.05.2007	2.95	50	156	37.4	66	Very urgent	Very urgent	Very low SaO2	Dyspnea	yes
36	Sophia Childrens Hospital	02.05.2007	0.98			37.2		Urgent	Urgent	Signs of dehydration	Gastro-intestinal	yes
37	Sophia Childrens Hospital	02.05.2007	1.82	36	164	38.2	98	Very urgent	Very urgent	Inceased work of breathing	Dyspnea	no
38	Sophia Childrens Hospital	03.05.2007	0.25			36.9		Urgent	Standard	Persistent vomiting	Gastro-intestinal	no
39	Sophia Childrens Hospital	03.05.2007	0.56	32	120	37.7		Urgent	Standard	Persistent vomiting	Gastro-intestinal	no
40	Sophia Childrens Hospital	03.05.2007	0.93	20		39.3		Urgent	Standard	Persistent vomiting	Gastro-intestinal	no
41	Sophia Childrens Hospital	03.05.2007	11.2					Very urgent	Very urgent	Severe pain	Trauma	no
42	Sophia Childrens Hospital	03.05.2007	3.2		104			Very urgent	Very urgent	Severe pain	Trauma	yes
43	Sophia Childrens Hospital	03.05.2007	4.53	32	112	38.5		Very urgent	Urgent	Hot child	Fever without source	yes
44	Sophia Childrens Hospital	03.05.2007	0.62	40		39.8		Very urgent	Urgent	Hot child	Fever without source	yes
45	Sophia Childrens Hospital	03.05.2007	0.73			38.6		Very urgent	Urgent	Hot child	Fever without source	no
46	Sophia Childrens Hospital	03.05.2007	1.53	28	162	37.9	97	Urgent	Urgent	Low SaO2	Dyspnea	yes
47	Sophia Childrens Hospital	03.05.2007	1.83	20	128	36.3	100	Standard	Standard	Chest infection	Dyspnea	no
48	Sophia Childrens Hospital	03.05.2007	14.5		76			Urgent	Urgent	Moderate lethality	Other problems	no
49	Sophia Childrens Hospital	03.05.2007	2.07			39.6		Urgent	Urgent	Moderate pain	Ear, nose, throat	no
50	Sophia Childrens Hospital	03.05.2007	5.21					Urgent	Urgent	Moderate pain	Trauma	no
51	Sophia Childrens Hospital	03.05.2007	0.18			37.1		Urgent	Urgent	Moderate pain	Other problems	no
52	Sophia Childrens Hospital	03.05.2007	0.01			36.4		Standard	Standard	Warmth	Rash	no
53	Sophia Childrens Hospital	03.05.2007	5.13	28	124	36.9	100	Standard	Urgent	Wheeze	Dyspnea	no
54	Sophia Childrens Hospital	03.05.2007	10.67					Standard	Standard	Pain	Wounds	no
55	Sophia Childrens Hospital	03.05.2007	8.95			37.8		Standard	Standard	Pain	Urinary tract problems	no
56	Sophia Childrens Hospital	03.05.2007	3.36					Standard	Standard	Recent injury	Wounds	no
57	Sophia Childrens Hospital	03.05.2007	0.5					Standard	Standard	Recent problem	Other problems	no
58	Sophia Childrens Hospital	03.05.2007	0.64					Standard	Standard	Recent problem	Other problems	yes
59	Sophia Childrens Hospital	03.05.2007	6.02	28	170	40.6	100	Emergent	Emergent	Stridor	Dyspnea	yes
60	Sophia Childrens Hospital	03.05.2007	0.6	40	136	37.7		Urgent	Urgent	Signs of dehydration	Gastro-intestinal	no
61	Sophia Childrens Hospital	03.05.2007	11.66			37.6		Urgent	Urgent	Widespread discharge or blistering	Rash	no
62	Sophia Childrens Hospital	03.05.2007	5.66	66	167	37.9	100	Very urgent	Very urgent	Inceased work of breathing	Dyspnea	yes
63	Sophia Childrens Hospital	03.05.2007	1.2	36	120	37.6	98	Very urgent	Very urgent	Inceased work of breathing	Dyspnea	yes
64	Sophia Childrens Hospital	03.05.2007	11.23	32	90	36.5	100	Very urgent	Very urgent	Inceased work of breathing	Dyspnea	no
65	Sophia Childrens Hospital	03.05.2007	2.76					Standard	Standard	Swelling	Trauma	no
66	Sophia Childrens Hospital	03.05.2007	5.25	28	128	38.6		Urgent	Urgent	Black or redcurrant stool	Gastro-intestinal	yes
67	Sophia Childrens Hospital	03.05.2007	0.05			37.2		Standard	Standard	Local infection	Wounds	no
68	Sophia Childrens Hospital	04.05.2007	1.72	44	160	39	95	Urgent	Urgent	Significant history of asthma	Dyspnea	yes
69	Sophia Childrens Hospital	04.05.2007	1.92	28	120			Very urgent	Very urgent	High lethality	Other problems	yes
70	Sophia Childrens Hospital	04.05.2007	1.45	28	120	38.5		Very urgent	Urgent	Hot child	Fever without source	yes
71	Sophia Childrens Hospital	04.05.2007	6.62	20	104	38.6		Urgent	Urgent	Hot	Neurological	no
72	Sophia Childrens Hospital	04.05.2007	0.73		200	38.9	95	Urgent	Urgent	Hot	Neurological	no
73	Sophia Childrens Hospital	04.05.2007	12.37			36		Urgent	Urgent	Moderate pain	local infection/abscess	no
74	Sophia Childrens Hospital	04.05.2007	13.69			36.2		Urgent	Urgent	Moderate pain	Trauma	no
75	Sophia Childrens Hospital	04.05.2007	1.8			37.3		Urgent	Urgent	Moderate pain	Other problems	no
76	Sophia Childrens Hospital	04.05.2007	5.43					Urgent	Urgent	Moderate pain/itch	Rash	no
77	Sophia Childrens Hospital	04.05.2007	0.04	52	136	37		Standard	Standard	Warmth	Other problems	no
78	Sophia Childrens Hospital	04.05.2007	8.08					Standard	Standard	Recent injury	Trauma	no
79	Sophia Childrens Hospital	04.05.2007	5.66					Standard	Standard	Recent problem	Other problems	no
80	Sophia Childrens Hospital	04.05.2007	0.3	42	126	37.4	100	Standard	Standard	Recent problem	Neurological	yes
81	Sophia Childrens Hospital	04.05.2007	2.14			36.7		Standard	Standard	Recent problem	Ear, nose, throat	no
82	Sophia Childrens Hospital	04.05.2007	14.53	16	106	36.3	100	Urgent	Urgent	Significant history	Gastro-intestinal	no
83	Sophia Childrens Hospital	04.05.2007	1.2		130	37.2	100	Urgent	Urgent	Signs of dehydration	Gastro-intestinal	no
84	Sophia Childrens Hospital	04.05.2007	2.83		164	39.3	100	Urgent	Urgent	Signs of dehydration	Gastro-intestinal	no
85	Sophia Childrens Hospital	05.05.2007	1.56					Very urgent	Very urgent	Significant haematological history	Other problems	no
86	Sophia Childrens Hospital	05.05.2007	0.16					Very urgent	Very urgent	Severe pain	Gastro-intestinal	no
87	Sophia Childrens Hospital	05.05.2007	9.27		44	36.5		Very urgent	Very urgent	Severe pain	Other problems	no
88	Sophia Childrens Hospital	05.05.2007	2.01		140	38.2		Very urgent	Urgent	Hot child	Fever without source	no
89	Sophia Childrens Hospital	05.05.2007	1.98					Urgent	Urgent	Moderate pain	Trauma	no
90	Sophia Childrens Hospital	05.05.2007	14.33		88	38.3		Urgent	Urgent	Moderate pain	Gastro-intestinal	yes
91	Sophia Childrens Hospital	05.05.2007	2.7			37.1		Standard	Standard	Warmth	Other problems	no
92	Sophia Childrens Hospital	05.05.2007	2.37	44	147	38.4	98	Standard	Urgent	Wheeze	Dyspnea	no
93	Sophia Childrens Hospital	05.05.2007	3.18					Standard	Standard	Pain	Wounds	no
94	Sophia Childrens Hospital	05.05.2007	5.14					Standard	Standard	Recent injury	Trauma	no
95	Sophia Childrens Hospital	05.05.2007	4.17					Standard	Standard	Recent injury	Wounds	no
96	Sophia Childrens Hospital	05.05.2007	2.37			37.1	100	Urgent	Urgent	Significant history	Other problems	no
97	Sophia Childrens Hospital	05.05.2007	1.15	60	144	37.8	100	Very urgent	Very urgent	Inceased work of breathing	Dyspnea	yes
98	Sophia Childrens Hospital	05.05.2007	6					Standard	Standard	Swelling	Trauma	no
99	Sophia Childrens Hospital	05.05.2007	15.69					Standard	Standard	Local infection	Wounds	no
100	Sophia Childrens Hospital	05.05.2007	12.65					Very urgent	Very urgent	Penetrating trauma	Other problems	no
101	Sophia Childrens Hospital	06.05.2007	0.48	32	160	37.5	98	Urgent	Standard	Persistent vomiting	Gastro-intestinal	no
102	Sophia Childrens Hospital	06.05.2007	4.51					Urgent	Urgent	Inappropriate history	Wounds	no
103	Sophia Childrens Hospital	06.05.2007	4.36					Urgent	Urgent	Moderate pain	Trauma	no
104	Sophia Childrens Hospital	06.05.2007	14.31					Urgent	Urgent	Moderate pain	Trauma	no
105	Sophia Childrens Hospital	06.05.2007	4.65					Urgent	Urgent	Moderate pain	Trauma	no
106	Sophia Childrens Hospital	06.05.2007	9.31					Urgent	Urgent	Moderate pain	Trauma	no
107	Sophia Childrens Hospital	06.05.2007	1.88					Urgent	Urgent	Moderate pain	Wounds	no
108	Sophia Childrens Hospital	06.05.2007	4.74					Urgent	Urgent	Moderate pain	Gastro-intestinal	no
109	Sophia Childrens Hospital	06.05.2007	10.9	1	125	40.5	100	Urgent	Urgent	Moderate pain	Gastro-intestinal	no
110	Sophia Childrens Hospital	06.05.2007	0.16					Urgent	Urgent	Moderate pain	Gastro-intestinal	yes
111	Sophia Childrens Hospital	06.05.2007	3.78		108	37.9		Standard	Standard	Pain	Other problems	no
112	Sophia Childrens Hospital	06.05.2007	3.45		104			Standard	Standard	Pain	Other problems	no
113	Sophia Childrens Hospital	06.05.2007	5.59			37.1		Standard	Standard	Pain	Ear, nose, throat	no
114	Sophia Childrens Hospital	06.05.2007	3.29					Standard	Standard	Recent injury	Wounds	no
115	Sophia Childrens Hospital	06.05.2007	7.16	24	104		100	Standard	Standard	Recent problem	Other problems	no
116	Sophia Childrens Hospital	06.05.2007	0.05	52	160	37.7	97	Urgent	Urgent	Significant history	Gastro-intestinal	yes
117	Sophia Childrens Hospital	06.05.2007	1.3		130	38.5		Urgent	Urgent	Signs of dehydration	Gastro-intestinal	no
118	Sophia Childrens Hospital	06.05.2007	3.92	40	150	39.4	99	Very urgent	Very urgent	Inceased work of breathing	Dyspnea	no
119	Sophia Childrens Hospital	07.05.2007	1.16		118	38.3	100	Very urgent	Urgent	Hot child	Fever without source	no
120	Sophia Childrens Hospital	07.05.2007	1.61	24	140	38.5	99	Very urgent	Urgent	Hot child	Fever without source	yes
121	Sophia Childrens Hospital	07.05.2007	3.36	26	116	38.2		Very urgent	Very urgent	Hot child	Neurological	no
122	Sophia Childrens Hospital	07.05.2007	0.44					Very urgent	Urgent	Hot child	Fever without source	no
123	Sophia Childrens Hospital	07.05.2007	2.05	28		39.4		Very urgent	Urgent	Hot child	Fever without source	no
124	Sophia Childrens Hospital	07.05.2007	4.74		100	37.3		Urgent	Urgent	Moderate pain	Gastro-intestinal	yes
125	Sophia Childrens Hospital	07.05.2007	4.68			37.2		Urgent	Urgent	Moderate pain	Gastro-intestinal	no
126	Sophia Childrens Hospital	07.05.2007	0.56	48	136	37.3	100	Standard	Urgent	Wheeze	Dyspnea	yes
127	Sophia Childrens Hospital	07.05.2007	4.46					Standard	Standard	Recent injury	Wounds	no
128	Sophia Childrens Hospital	07.05.2007	13.65					Standard	Standard	Recent injury	Wounds	no
129	Sophia Childrens Hospital	07.05.2007	9.98			37		Standard	Standard	Recent problem	Gastro-intestinal	no
130	Sophia Childrens Hospital	07.05.2007	0.46		112	37.3		Urgent	Urgent	Significant history	Other problems	no
131	Sophia Childrens Hospital	07.05.2007	1.26	32		37.4		Urgent	Urgent	Signs of dehydration	Gastro-intestinal	no
132	Sophia Childrens Hospital	07.05.2007	1.52	52	160	37.5	88	Very urgent	Very urgent	Inceased work of breathing	Dyspnea	yes
133	Sophia Childrens Hospital	08.05.2007	7.57					Very urgent	Very urgent	Severe pain	Trauma	yes
134	Sophia Childrens Hospital	08.05.2007	5.59			39.2		Very urgent	Urgent	Very Hot	Urinary tract problems	no
135	Sophia Childrens Hospital	08.05.2007	0.24	56	165	39.9	100	Very urgent	Very urgent	Very Hot	Fever without source	yes
136	Sophia Childrens Hospital	08.05.2007	0.9	26	120	39.5		Very urgent	Urgent	Hot child	Urinary tract problems	yes
137	Sophia Childrens Hospital	08.05.2007	14.72					Urgent	Urgent	Moderate pain	Neurological	no
138	Sophia Childrens Hospital	08.05.2007	6.48			37.9		Urgent	Urgent	Moderate pain	Urinary tract problems	no
139	Sophia Childrens Hospital	08.05.2007	8					Standard	Standard	Pain	Trauma	no
140	Sophia Childrens Hospital	08.05.2007	12.8					Standard	Standard	Pain	Trauma	no
141	Sophia Childrens Hospital	08.05.2007	2.75					Standard	Standard	Recent injury	Wounds	no
142	Sophia Childrens Hospital	08.05.2007	1.75					Standard	Standard	Recent injury	Wounds	no
143	Sophia Childrens Hospital	08.05.2007	0.65			37.3		Standard	Standard	Recent problem	Urinary tract problems	no
144	Sophia Childrens Hospital	08.05.2007	13.36	20	84	36		Standard	Standard	Recent problem	Neurological	no
145	Sophia Childrens Hospital	08.05.2007	1.72					Standard	Standard	Recent problem	Other problems	no
146	Sophia Childrens Hospital	08.05.2007	3.7	22	62	36.5	97	Very urgent	Very urgent	Altered conscious level	Neurological	no
147	Sophia Childrens Hospital	09.05.2007	0.34	24	164	39.4	97	Very urgent	Urgent	Hot child	Fever without source	no
148	Sophia Childrens Hospital	09.05.2007	0.17			37.2		Urgent	Urgent	Prolonged or uninterrupted crying	Other problems	no
149	Sophia Childrens Hospital	09.05.2007	11.99					Urgent	Urgent	Moderate pain	Trauma	no
150	Sophia Childrens Hospital	09.05.2007	9.28	32	88	38.5		Urgent	Urgent	Moderate pain	Gastro-intestinal	no
151	Sophia Childrens Hospital	09.05.2007	1.26	36	128	37.2		Urgent	Urgent	Moderate pain	Gastro-intestinal	no
152	Sophia Childrens Hospital	09.05.2007	5.33					Urgent	Urgent	Moderate pain	Trauma	no
153	Sophia Childrens Hospital	09.05.2007	3.3					Urgent	Urgent	Moderate pain	Trauma	no
154	Sophia Childrens Hospital	09.05.2007	2.21					Urgent	Urgent	Moderate pain	Wounds	no
155	Sophia Childrens Hospital	09.05.2007	14.99					Urgent	Urgent	Moderate pain	Trauma	no
156	Sophia Childrens Hospital	09.05.2007	11.76					Urgent	Urgent	Moderate pain	Trauma	no
157	Sophia Childrens Hospital	09.05.2007	7.75	20	100	37.9		Urgent	Urgent	Moderate pain/itch	Rash	no
158	Sophia Childrens Hospital	09.05.2007	0.81			36		Standard	Standard	Recent problem	Urinary tract problems	no
159	Sophia Childrens Hospital	09.05.2007	0.46			37.2		Standard	Standard	Recent problem	Urinary tract problems	no
160	Sophia Childrens Hospital	09.05.2007	3.21					Standard	Standard	Recent problem	Other problems	no
161	Sophia Childrens Hospital	09.05.2007	15.35	20	92	39.3	98	Urgent	Urgent	Significant history	Other problems	no
162	Sophia Childrens Hospital	09.05.2007	4.65	28	88	37.1		Urgent	Urgent	Signs of dehydration	Gastro-intestinal	no
163	Sophia Childrens Hospital	09.05.2007	12.79	18	80	36.9	100	Urgent	Urgent	Significant history	Other problems	no
164	Sophia Childrens Hospital	09.05.2007	2.99		112	36.9	100	Urgent	Standard	Prolonged or uninterrupted crying	Other problems	no
165	Sophia Childrens Hospital	10.05.2007	1.83		132			Urgent	Standard	Persistent vomiting	Gastro-intestinal	no
166	Sophia Childrens Hospital	10.05.2007	8			39.6		Very urgent	Urgent	Very Hot	Ear, nose, throat	no
167	Sophia Childrens Hospital	10.05.2007	10.89	16	120	38.1	99	Very urgent	Urgent	Hot child	Fever without source	no
168	Sophia Childrens Hospital	10.05.2007	5.77			38		Very urgent	Urgent	Hot child	Urinary tract problems	no
169	Sophia Childrens Hospital	10.05.2007	1.46			39		Very urgent	Urgent	Hot child	Urinary tract problems	no
170	Sophia Childrens Hospital	10.05.2007	6.76	40	140	39.7		Very urgent	Urgent	Hot child	Fever without source	no
171	Sophia Childrens Hospital	10.05.2007	9.95					Urgent	Urgent	Moderate pain	Trauma	no
172	Sophia Childrens Hospital	10.05.2007	0.65	40	180	38.7		Urgent	Urgent	Moderate pain	Other problems	no
173	Sophia Childrens Hospital	10.05.2007	3.24		124		98	Urgent	Urgent	New neuro-symptoms or signs	Neurological	yes
174	Sophia Childrens Hospital	10.05.2007	10.82					Standard	Standard	Local inflammation	Wounds	no
175	Sophia Childrens Hospital	10.05.2007	1.3					Standard	Standard	Recent injury	Trauma	no
176	Sophia Childrens Hospital	10.05.2007	0.82			36.4		Standard	Standard	Recent problem	Urinary tract problems	no
177	Sophia Childrens Hospital	10.05.2007	13.33					Urgent	Urgent	Significant history	Other problems	no
178	Sophia Childrens Hospital	10.05.2007	13.63	24	132	35.8		Urgent	Urgent	Significant history	Other problems	no
179	Sophia Childrens Hospital	11.05.2007	3.9	60	200	39.9		Very urgent	Urgent	Very Hot	Fever without source	yes
180	Sophia Childrens Hospital	11.05.2007	1.26	32	144	39.8	98	Very urgent	Urgent	Hot child	Neurological	no
181	Sophia Childrens Hospital	11.05.2007	2.9			38.4		Very urgent	Urgent	Hot child	Fever without source	no
182	Sophia Childrens Hospital	11.05.2007	13.9	24	94	36.4	100	Urgent	Urgent	Moderate pain	Gastro-intestinal	no
183	Sophia Childrens Hospital	11.05.2007	8.34					Urgent	Urgent	Moderate pain	Trauma	no
184	Sophia Childrens Hospital	11.05.2007	14.84	28	119	39.4	100	Very urgent	Very urgent	Unable to talk in sentences	Dyspnea	no
185	Sophia Childrens Hospital	11.05.2007	0.43			37.5		Urgent	Urgent	Inappropriate history	Other problems	no
186	Sophia Childrens Hospital	11.05.2007	8.99					Standard	Standard	Pain	Wounds	no
187	Sophia Childrens Hospital	11.05.2007	10.24					Standard	Standard	Pain	Trauma	no
188	Sophia Childrens Hospital	11.05.2007	13.22					Standard	Standard	Pain	Wounds	no
189	Sophia Childrens Hospital	11.05.2007	1.16					Standard	Standard	Recent injury	Wounds	no
190	Sophia Childrens Hospital	11.05.2007	15.73					Standard	Standard	Recent injury	Trauma	no
191	Sophia Childrens Hospital	11.05.2007	3.55					Standard	Standard	Recent injury	Wounds	no
192	Sophia Childrens Hospital	11.05.2007	0.09	48	163	37.6	100	Standard	Standard	Recent problem	Gastro-intestinal	yes
193	Sophia Childrens Hospital	11.05.2007	2.24	48	104	37.4		Standard	Standard	Recent problem	Dyspnea	no
194	Sophia Childrens Hospital	11.05.2007	4.91	24	88	35.8		Standard	Standard	Recent problem	Neurological	no
195	Sophia Childrens Hospital	11.05.2007	11.76			36		Standard	Standard	Recent problem	Urinary tract problems	no
196	Sophia Childrens Hospital	11.05.2007	6.67			36.5		Standard	Standard	Recent problem	Urinary tract problems	no
197	Sophia Childrens Hospital	11.05.2007	4.76			37.4		Standard	Standard	Recent problem	Gastro-intestinal	no
198	Sophia Childrens Hospital	11.05.2007	4.87					Standard	Standard	Recent problem	Ear, nose, throat	no
199	Sophia Childrens Hospital	11.05.2007	6.44	24	140	38		Urgent	Urgent	Significant history	Other problems	yes
200	Sophia Childrens Hospital	11.05.2007	6.47	28	132	38.1	95	Very urgent	Very urgent	Inceased work of breathing	Dyspnea	no
201	Sophia Childrens Hospital	11.05.2007	2.57	48	120	38.4	98	Very urgent	Very urgent	Altered conscious level	Gastro-intestinal	yes
202	Sophia Childrens Hospital	11.05.2007	1.91					Emergent	Emergent	Inadequate breathing	Other problems	yes
203	Sophia Childrens Hospital	12.05.2007	0.66	24	130	37.7		Urgent	Standard	Persistent vomiting	Gastro-intestinal	yes
204	Sophia Childrens Hospital	12.05.2007	1.46			39.8		Very urgent	Urgent	Very Hot	Fever without source	no
205	Sophia Childrens Hospital	12.05.2007	1.18			40.1		Very urgent	Urgent	Very Hot	Fever without source	no
206	Sophia Childrens Hospital	12.05.2007	8.38	20	124	37.6		Standard	Standard	Headache	Other problems	no
207	Sophia Childrens Hospital	12.05.2007	2.32	28		38.4		Very urgent	Urgent	Hot child	Fever without source	no
208	Sophia Childrens Hospital	12.05.2007	1.06	44	170	38.2	97	Urgent	Urgent	Hot	local infection/abscess	no
209	Sophia Childrens Hospital	12.05.2007	6.64					Urgent	Urgent	Moderate pain	Trauma	no
210	Sophia Childrens Hospital	12.05.2007	1.92					Urgent	Urgent	Moderate pain	Trauma	no
211	Sophia Childrens Hospital	12.05.2007	3.15					Urgent	Urgent	Moderate pain	Trauma	no
212	Sophia Childrens Hospital	12.05.2007	12.02					Urgent	Urgent	Moderate pain	Trauma	no
213	Sophia Childrens Hospital	12.05.2007	4.64	28	104	37.4	100	Standard	Standard	Warmth	Neurological	no
214	Sophia Childrens Hospital	12.05.2007	4.98					Standard	Standard	Pain	Ear, nose, throat	no
215	Sophia Childrens Hospital	12.05.2007	12.19	24	92	35.6		Standard	Standard	Pain	Ear, nose, throat	no
216	Sophia Childrens Hospital	12.05.2007	6.96					Standard	Standard	Recent injury	Wounds	no
217	Sophia Childrens Hospital	12.05.2007	3.05					Standard	Standard	Recent injury	Other problems	no
218	Sophia Childrens Hospital	12.05.2007	1.67			37.1		Standard	Standard	Recent problem	Neurological	no
219	Sophia Childrens Hospital	12.05.2007	1.65			38.7		Standard	Standard	Recent problem	Other problems	no
220	Sophia Childrens Hospital	12.05.2007	0.14			37.2		Standard	Standard	Recent problem	Gastro-intestinal	no
221	Sophia Childrens Hospital	12.05.2007	0.39	32	130	38.1		Standard	Standard	Recent problem	Gastro-intestinal	no
222	Sophia Childrens Hospital	12.05.2007	5.63	28	110	36.5	98	Standard	Standard	Recent problem	Dyspnea	no
223	Sophia Childrens Hospital	12.05.2007	11.17			37.5		Standard	Standard	Recent problem	Gastro-intestinal	no
224	Sophia Childrens Hospital	12.05.2007	3.06	32	140	38.4		Urgent	Urgent	Signs of dehydration	Gastro-intestinal	yes
225	Sophia Childrens Hospital	13.05.2007	10.95	20	75		100	Very urgent	Very urgent	Severe pain	Trauma	yes
226	Sophia Childrens Hospital	13.05.2007	6.83					Very urgent	Very urgent	Severe pain	Other problems	no
227	Sophia Childrens Hospital	13.05.2007	2.18					Very urgent	Urgent	Very Hot	Other problems	no
228	Sophia Childrens Hospital	13.05.2007	9.24	24	120	37.6	95	Emergent	Emergent	Currently fitting	Neurological	yes
229	Sophia Childrens Hospital	13.05.2007	6.68					Urgent	Urgent	Uncontrollable minor haemorrhage	Wounds	no
230	Sophia Childrens Hospital	13.05.2007	2	32	140	37.4	98	Standard	Standard	Chest infection	Dyspnea	no
231	Sophia Childrens Hospital	13.05.2007	13.55					Urgent	Urgent	Moderate pain	Trauma	no
232	Sophia Childrens Hospital	13.05.2007	12.88					Urgent	Urgent	Moderate pain	Trauma	no
233	Sophia Childrens Hospital	13.05.2007	10.66			35.7		Urgent	Urgent	Moderate pain	Wounds	no
234	Sophia Childrens Hospital	13.05.2007	10.38			37.5		Urgent	Urgent	Moderate pain	Gastro-intestinal	no
235	Sophia Childrens Hospital	13.05.2007	15.32	20	60	37.7	100	Urgent	Urgent	New neuro-symptoms or signs	Neurological	yes
236	Sophia Childrens Hospital	13.05.2007	14.53					Standard	Standard	Pain	Trauma	no
237	Sophia Childrens Hospital	13.05.2007	10.02					Standard	Standard	Pain	Trauma	no
238	Sophia Childrens Hospital	13.05.2007	1.64					Standard	Standard	Recent injury	Wounds	no
239	Sophia Childrens Hospital	13.05.2007	6.7					Standard	Standard	Recent injury	Wounds	no
240	Sophia Childrens Hospital	13.05.2007	1.87					Standard	Standard	Recent problem	Ear, nose, throat	no
241	Sophia Childrens Hospital	13.05.2007	4.22					Standard	Standard	Recent problem	Other problems	no
242	Sophia Childrens Hospital	13.05.2007	0.51					Standard	Standard	Recent problem	Ear, nose, throat	no
243	Sophia Childrens Hospital	13.05.2007	6.98					Standard	Standard	Swelling	Trauma	no
244	Sophia Childrens Hospital	14.05.2007	0.05			37.3		Urgent	Urgent	Persistent vomiting	Gastro-intestinal	no
245	Sophia Childrens Hospital	14.05.2007	2			37.1		Urgent	Urgent	History of acutely vomiting blood	Gastro-intestinal	no
246	Sophia Childrens Hospital	14.05.2007	1.1					Standard	Standard	Vomiting	Other problems	no
247	Sophia Childrens Hospital	14.05.2007	2.66			38.2		Standard	Standard	Vomiting	Gastro-intestinal	no
248	Sophia Childrens Hospital	14.05.2007	8.05	24	140	39.4	98	Very urgent	Urgent	Hot child	Neurological	no
249	Sophia Childrens Hospital	14.05.2007	0.62	36	128	38.3		Very urgent	Urgent	Hot child	Fever without source	no
250	Sophia Childrens Hospital	14.05.2007	0.82	28	134	38.9	100	Very urgent	Urgent	Hot child	Fever without source	yes
251	Sophia Childrens Hospital	14.05.2007	13.62					Urgent	Urgent	Moderate pain	Neurological	no
252	Sophia Childrens Hospital	14.05.2007	13.82					Urgent	Urgent	Moderate pain	Trauma	no
253	Sophia Childrens Hospital	14.05.2007	3.7		92			Urgent	Urgent	Moderate pain	Other problems	no
254	Sophia Childrens Hospital	14.05.2007	5.04	20	100		100	Standard	Standard	Warmth	Neurological	no
255	Sophia Childrens Hospital	14.05.2007	10.41					Standard	Standard	Pain	Trauma	no
256	Sophia Childrens Hospital	14.05.2007	12.67					Standard	Standard	Pain	Other problems	no
257	Sophia Childrens Hospital	14.05.2007	8.34					Standard	Standard	Pain	Trauma	no
258	Sophia Childrens Hospital	14.05.2007	1.1	20	100			Standard	Standard	Local inflammation	Other problems	no
259	Sophia Childrens Hospital	14.05.2007	8.55		90			Standard	Standard	Local inflammation	Wounds	no
260	Sophia Childrens Hospital	14.05.2007	6.24					Standard	Standard	Recent injury	Other problems	no
261	Sophia Childrens Hospital	14.05.2007	1.53					Standard	Standard	Recent injury	Wounds	no
262	Sophia Childrens Hospital	14.05.2007	1.97		160	39.1		Standard	Standard	Recent problem	Gastro-intestinal	no
263	Sophia Childrens Hospital	14.05.2007	1.22	24	120			Standard	Standard	Recent problem	Other problems	no
264	Sophia Childrens Hospital	14.05.2007	11.27	16	88	37.1		Urgent	Urgent	Significant history	Other problems	no
265	Sophia Childrens Hospital	14.05.2007	9.12		108	38.5		Urgent	Urgent	Significant history	Other problems	yes
266	Sophia Childrens Hospital	14.05.2007	0.88			38.8		Urgent	Urgent	Signs of dehydration	Gastro-intestinal	no
267	Sophia Childrens Hospital	14.05.2007	0.31			36.6		Urgent	Urgent	Significant history	Other problems	no
268	Sophia Childrens Hospital	14.05.2007	5.75	24	124	37.2	95	Very urgent	Very urgent	Acutely vomiting blood	Gastro-intestinal	yes
269	Sophia Childrens Hospital	14.05.2007	11.65			38.4		Urgent	Urgent	Hot joint	local infection/abscess	no
270	Sophia Childrens Hospital	15.05.2007	5.73	32	98			Urgent	Urgent	Rapid onset	Other problems	no
271	Sophia Childrens Hospital	15.05.2007	8.42	16	128	37		Very urgent	Very urgent	Acutely passing fresh or altered blood PR	Gastro-intestinal	no
272	Sophia Childrens Hospital	15.05.2007	7.54			37.4		Standard	Standard	Deformity	Trauma	no
273	Sophia Childrens Hospital	15.05.2007	6.84					Very urgent	Very urgent	Significant haematological history	Other problems	no
274	Sophia Childrens Hospital	15.05.2007	13.63	28	64			Very urgent	Very urgent	Severe pain	Neurological	no
275	Sophia Childrens Hospital	15.05.2007	5.23	16	100	37.6		Urgent	Urgent	Moderate pain	Trauma	no
276	Sophia Childrens Hospital	15.05.2007	9.86	16	80			Urgent	Urgent	Moderate pain	Other problems	no
277	Sophia Childrens Hospital	15.05.2007	10.52					Urgent	Urgent	Moderate pain	Trauma	no
278	Sophia Childrens Hospital	15.05.2007	11.17					Urgent	Urgent	Moderate pain	Trauma	no
279	Sophia Childrens Hospital	15.05.2007	13.01					Urgent	Urgent	Moderate pain	Trauma	no
280	Sophia Childrens Hospital	15.05.2007	0.3	32	124	37.9		Standard	Standard	Warmth	Rash	no
281	Sophia Childrens Hospital	15.05.2007	7.52					Standard	Standard	Pain	Wounds	no
282	Sophia Childrens Hospital	15.05.2007	6.86					Standard	Standard	Recent injury	Wounds	no
283	Sophia Childrens Hospital	15.05.2007	0.05	44	146	37.7	100	Very urgent	Very urgent	Floppy	Other problems	yes
284	Sophia Childrens Hospital	15.05.2007	6.98	24	100	39.2		Urgent	Urgent	Widespread discharge or blistering	Rash	yes
285	Sophia Childrens Hospital	15.05.2007	0.84	64	140	37.8	96	Very urgent	Very urgent	Inceased work of breathing	Dyspnea	no
286	Sophia Childrens Hospital	16.05.2007	12.07					Very urgent	Very urgent	Severe pain	Trauma	no
287	Sophia Childrens Hospital	16.05.2007	0.45		140	37.7	98	Standard	Standard	Chest infection	Dyspnea	no
288	Sophia Childrens Hospital	16.05.2007	8.85		96	37.5	100	Standard	Standard	Chest infection	Dyspnea	no
289	Sophia Childrens Hospital	16.05.2007	9.11	24	80	38.1		Urgent	Urgent	Moderate pain	Neurological	no
290	Sophia Childrens Hospital	16.05.2007	9.25					Urgent	Urgent	Moderate pain	Wounds	no
291	Sophia Childrens Hospital	16.05.2007	1.85	40	132	37.9		Urgent	Urgent	Moderate pain	Gastro-intestinal	no
292	Sophia Childrens Hospital	16.05.2007	6.87	16	110	38.2	100	Urgent	Urgent	Moderate pain	Gastro-intestinal	no
293	Sophia Childrens Hospital	16.05.2007	6.89			39		Urgent	Urgent	Moderate pain	Other problems	no
294	Sophia Childrens Hospital	16.05.2007	10.51					Urgent	Urgent	Moderate pain	Trauma	no
295	Sophia Childrens Hospital	16.05.2007	11.07					Urgent	Urgent	Moderate pain	Trauma	no
296	Sophia Childrens Hospital	16.05.2007	10.57			37.2		Urgent	Urgent	Inconsolable by parents	Gastro-intestinal	no
297	Sophia Childrens Hospital	16.05.2007	5.8	16	120			Very urgent	Very urgent	Significant mechanism of injury	Other problems	no
298	Sophia Childrens Hospital	16.05.2007	9.05					Standard	Standard	Pain	Wounds	no
299	Sophia Childrens Hospital	16.05.2007	0.48					Urgent	Urgent	Significant history	Other problems	no
300	Sophia Childrens Hospital	16.05.2007	0.68	32	120	37.6	99	Urgent	Urgent	Significant history	Other problems	no
301	Sophia Childrens Hospital	16.05.2007	0.58	24	96	36.9		Urgent	Urgent	Significant history	Gastro-intestinal	no
302	Sophia Childrens Hospital	16.05.2007	5.43		96	36.8		Urgent	Urgent	Reduced visual acuity	Other problems	yes
303	Sophia Childrens Hospital	17.05.2007	1.66			38.1		Urgent	Standard	Persistent vomiting	Gastro-intestinal	no
304	Sophia Childrens Hospital	17.05.2007	0.15			37.4		Urgent	Urgent	Persistent vomiting	Gastro-intestinal	no
305	Sophia Childrens Hospital	17.05.2007	3.3	44	141	38	94	Urgent	Urgent	Low SaO2	Dyspnea	yes
306	Sophia Childrens Hospital	17.05.2007	6.42					Urgent	Urgent	Moderate pain	Ear, nose, throat	no
307	Sophia Childrens Hospital	17.05.2007	13.89					Urgent	Urgent	Moderate pain	Neurological	no
308	Sophia Childrens Hospital	17.05.2007	13.31					Standard	Standard	Pain	Trauma	no
309	Sophia Childrens Hospital	17.05.2007	3.87					Standard	Standard	Pain	Other problems	no
310	Sophia Childrens Hospital	17.05.2007	1.31					Standard	Standard	Pain	Trauma	no
311	Sophia Childrens Hospital	17.05.2007	10.14					Standard	Standard	Recent injury	Wounds	no
312	Sophia Childrens Hospital	17.05.2007	13.05					Standard	Standard	Recent injury	Trauma	no
313	Sophia Childrens Hospital	17.05.2007	8.17			37.1		Standard	Standard	Recent problem	Gastro-intestinal	no
314	Sophia Childrens Hospital	17.05.2007	5.26			36		Standard	Standard	Recent problem	local infection/abscess	no
315	Sophia Childrens Hospital	17.05.2007	0.79			37.7		Standard	Standard	Recent problem	Other problems	no
316	Sophia Childrens Hospital	17.05.2007	0.46		151	40.1	98	Standard	Standard	Recent problem	Gastro-intestinal	no
317	Sophia Childrens Hospital	17.05.2007	1.08	52	168	39.3	100	Very urgent	Very urgent	Inceased work of breathing	Dyspnea	no
318	Sophia Childrens Hospital	18.05.2007	10.1	16	49	37.4		Very urgent	Very urgent	Severe pain	Neurological	no
319	Sophia Childrens Hospital	18.05.2007	3.58					Non urgent	Non urgent	No criteria	Ear, nose, throat	no
320	Sophia Childrens Hospital	18.05.2007	0.38			40.2		Very urgent	Urgent	Very Hot	Fever without source	no
321	Sophia Childrens Hospital	18.05.2007	6.46	40	108	38.8		Very urgent	Urgent	Very Hot	Fever without source	yes
322	Sophia Childrens Hospital	18.05.2007	0.71		150	38.3	99	Very urgent	Urgent	Hot child	Fever without source	no
323	Sophia Childrens Hospital	18.05.2007	0.28		179	41.2	90	Very urgent	Urgent	Hot child	Fever without source	yes
324	Sophia Childrens Hospital	18.05.2007	1.25	16	120	38.7	98	Very urgent	Urgent	Hot child	Fever without source	no
325	Sophia Childrens Hospital	18.05.2007	9.47					Urgent	Urgent	Uncontrollable minor haemorrhage	Other problems	no
326	Sophia Childrens Hospital	18.05.2007	6.44					Urgent	Urgent	Moderate pain	Trauma	no
327	Sophia Childrens Hospital	18.05.2007	6.43					Urgent	Urgent	Moderate pain	Trauma	no
328	Sophia Childrens Hospital	18.05.2007	0.5					Urgent	Urgent	Moderate pain	Other problems	no
329	Sophia Childrens Hospital	18.05.2007	2.46					Standard	Standard	Pain	Other problems	no
330	Sophia Childrens Hospital	18.05.2007	6.49			36.2		Standard	Standard	Pain	local infection/abscess	no
331	Sophia Childrens Hospital	18.05.2007	0.64					Standard	Standard	Pain	Trauma	no
332	Sophia Childrens Hospital	18.05.2007	6.3			37.5		Standard	Standard	Pain	Trauma	no
333	Sophia Childrens Hospital	18.05.2007	8.28					Standard	Standard	Pain	Trauma	no
334	Sophia Childrens Hospital	18.05.2007	1.56					Standard	Standard	Local inflammation	Wounds	no
335	Sophia Childrens Hospital	18.05.2007	5.15					Standard	Standard	Recent injury	Wounds	no
336	Sophia Childrens Hospital	18.05.2007	7.22	16	92	37.4		Standard	Standard	Recent injury	Trauma	no
337	Sophia Childrens Hospital	18.05.2007	14.8					Standard	Standard	Recent injury	Wounds	no
338	Sophia Childrens Hospital	18.05.2007	2.46	24	112	37.7		Standard	Standard	Recent problem	Other problems	no
339	Sophia Childrens Hospital	18.05.2007	5.72			39		Urgent	Urgent	Significant history	Gastro-intestinal	no
340	Sophia Childrens Hospital	18.05.2007	0.02			37.5		Urgent	Urgent	Significant history	Other problems	no
341	Sophia Childrens Hospital	18.05.2007	5.1					Urgent	Urgent	Significant history	Other problems	no
342	Sophia Childrens Hospital	18.05.2007	0.03			37.2		Urgent	Urgent	Significant history	Gastro-intestinal	yes
343	Sophia Childrens Hospital	18.05.2007	14.4	24	95		100	Very urgent	Very urgent	Altered conscious level	Other problems	yes
344	Sophia Childrens Hospital	19.05.2007	6.16	14	123	38.3	41	Emergent	Emergent	Inadequate breathing	Dyspnea	yes
345	Sophia Childrens Hospital	19.05.2007	1.06	36	120	35.6		Urgent	Urgent	Moderate pain	Other problems	no
346	Sophia Childrens Hospital	19.05.2007	5.89			37.8		Urgent	Urgent	Moderate pain	Trauma	no
347	Sophia Childrens Hospital	19.05.2007	13.22					Urgent	Urgent	Moderate pain	Trauma	no
348	Sophia Childrens Hospital	19.05.2007	11.97		88			Urgent	Urgent	Moderate pain	Trauma	no
349	Sophia Childrens Hospital	19.05.2007	6.44					Urgent	Urgent	Moderate pain	Trauma	no
350	Sophia Childrens Hospital	19.05.2007	11.16					Urgent	Urgent	Moderate pain	Trauma	no
351	Sophia Childrens Hospital	19.05.2007	5.18					Urgent	Urgent	Moderate pain	Trauma	no
352	Sophia Childrens Hospital	19.05.2007	6.28					Urgent	Urgent	Moderate pain	Trauma	no
353	Sophia Childrens Hospital	19.05.2007	13.17					Standard	Standard	Pain	Trauma	no
354	Sophia Childrens Hospital	19.05.2007	12.26					Standard	Standard	Pain	Trauma	no
355	Sophia Childrens Hospital	19.05.2007	1.15					Standard	Standard	Pain	Trauma	no
356	Sophia Childrens Hospital	19.05.2007	14.78					Standard	Standard	Pain	Trauma	no
357	Sophia Childrens Hospital	19.05.2007	4.76		92			Standard	Standard	Local inflammation	Other problems	yes
358	Sophia Childrens Hospital	19.05.2007	9.44					Standard	Standard	Local inflammation	Wounds	no
359	Sophia Childrens Hospital	19.05.2007	5.43					Standard	Standard	Recent injury	Wounds	no
360	Sophia Childrens Hospital	19.05.2007	13.02	12				Standard	Standard	Red eye	Other problems	no
361	Sophia Childrens Hospital	19.05.2007	0.5					Urgent	Urgent	Scrotal cellulitis	Other problems	yes
362	Sophia Childrens Hospital	19.05.2007	3.05					Standard	Standard	Swelling	Trauma	no
363	Sophia Childrens Hospital	20.05.2007	1.62		150	38.1		Urgent	Standard	Persistent vomiting	Gastro-intestinal	no
364	Sophia Childrens Hospital	20.05.2007	5.06			37.5		Standard	Standard	Vomiting	Gastro-intestinal	no
365	Sophia Childrens Hospital	20.05.2007	1.98			38.9		Very urgent	Urgent	Hot child	Fever without source	no
366	Sophia Childrens Hospital	20.05.2007	13.18		168	39	96	Very urgent	Urgent	Hot child	Fever without source	no
367	Sophia Childrens Hospital	20.05.2007	2.34					Very urgent	Urgent	Hot child	Fever without source	no
368	Sophia Childrens Hospital	20.05.2007	7.06			36.2		Urgent	Urgent	Moderate pain	Trauma	no
369	Sophia Childrens Hospital	20.05.2007	12.88					Urgent	Urgent	Moderate pain	Trauma	no
370	Sophia Childrens Hospital	20.05.2007	0.09					Urgent	Urgent	Moderate pain/itch	Rash	no
371	Sophia Childrens Hospital	20.05.2007	10.25			36		Urgent	Urgent	Moderate pain/itch	Rash	no
372	Sophia Childrens Hospital	20.05.2007	0.27		150	37.4	100	Urgent	Urgent	Inconsolable by parents	Other problems	no
373	Sophia Childrens Hospital	20.05.2007	0.79			37.4		Urgent	Urgent	New neuro-symptoms or signs	Other problems	no
374	Sophia Childrens Hospital	20.05.2007	0.65					Standard	Standard	Warmth	local infection/abscess	no
375	Sophia Childrens Hospital	20.05.2007	0.39			37.3		Standard	Standard	Warmth	Other problems	no
376	Sophia Childrens Hospital	20.05.2007	8.02			37		Urgent	Urgent	Persistent vomiting	Urinary tract problems	yes
377	Sophia Childrens Hospital	20.05.2007	5.27			36.5		Urgent	Urgent	Significant history	Other problems	no
378	Sophia Childrens Hospital	20.05.2007	4.19	20	142	39.1	98	Urgent	Urgent	Significant history	Other problems	no
379	Sophia Childrens Hospital	20.05.2007	3.95		163	39.8	94	Urgent	Urgent	Significant history	Other problems	no
380	Sophia Childrens Hospital	20.05.2007	4.79	24	96	37.6		Urgent	Urgent	Significant history	Other problems	no
381	Sophia Childrens Hospital	20.05.2007	5.72	28	118	39.5		Urgent	Urgent	Signs of dehydration	Gastro-intestinal	yes
382	Sophia Childrens Hospital	20.05.2007	3.57	20	120	38.6		Urgent	Urgent	Signs of dehydration	Gastro-intestinal	no
383	Sophia Childrens Hospital	20.05.2007	2.11	48	174	37	94	Very urgent	Very urgent	Inceased work of breathing	Dyspnea	no
384	Sophia Childrens Hospital	20.05.2007	8.5	24	64	35.4	100	Very urgent	Very urgent	Altered conscious level	Other problems	no
385	Sophia Childrens Hospital	20.05.2007	14.05					Standard	Standard	Swelling	Trauma	no
386	Sophia Childrens Hospital	20.05.2007	8.72					Standard	Standard	Swelling	Trauma	no
387	Sophia Childrens Hospital	21.05.2007	0.31			36.6		Urgent	Standard	Persistent vomiting	Gastro-intestinal	no
388	Sophia Childrens Hospital	21.05.2007	3.76	48	120	38.5		Standard	Standard	Vomiting	Gastro-intestinal	no
389	Sophia Childrens Hospital	21.05.2007	4.02			37.1		Standard	Standard	Vomiting	Gastro-intestinal	no
390	Sophia Childrens Hospital	21.05.2007	10.37					Non urgent	Non urgent	No criteria	Trauma	no
391	Sophia Childrens Hospital	21.05.2007	1.43			39.6		Very urgent	Urgent	Hot child	Fever without source	no
392	Sophia Childrens Hospital	21.05.2007	3.35					Urgent	Urgent	Moderate pain	Trauma	no
393	Sophia Childrens Hospital	21.05.2007	14.05					Urgent	Urgent	Moderate pain	Trauma	no
394	Sophia Childrens Hospital	21.05.2007	3.23					Urgent	Urgent	Moderate pain/itch	Rash	no
395	Sophia Childrens Hospital	21.05.2007	0.78			39.6		Urgent	Urgent	Moderate pain/itch	Rash	no
396	Sophia Childrens Hospital	21.05.2007	12.72			37.8	100	Urgent	Urgent	New neuro-symptoms or signs	Neurological	no
397	Sophia Childrens Hospital	21.05.2007	10.11	24	67	36	100	Urgent	Urgent	New neuro-symptoms or signs	Neurological	yes
398	Sophia Childrens Hospital	21.05.2007	14.2					Standard	Standard	Pain	Trauma	no
399	Sophia Childrens Hospital	21.05.2007	4.45					Standard	Standard	Recent injury	Wounds	no
400	Sophia Childrens Hospital	21.05.2007	3.84					Standard	Standard	Recent injury	Wounds	no
401	Sophia Childrens Hospital	21.05.2007	2.7					Standard	Standard	Recent injury	Wounds	no
402	Sophia Childrens Hospital	21.05.2007	2.22					Urgent	Urgent	Significant history	Other problems	no
403	Sophia Childrens Hospital	21.05.2007	3.23	32	88	36		Urgent	Urgent	Signs of dehydration	Gastro-intestinal	no
404	Sophia Childrens Hospital	22.05.2007	3.06		115	37.6	100	Urgent	Standard	Persistent vomiting	Other problems	no
405	Sophia Childrens Hospital	22.05.2007	10.98	28	112	38	94	Urgent	Urgent	Significant history of asthma	Dyspnea	no
406	Sophia Childrens Hospital	22.05.2007	8.27	20	146	39.9	89	Emergent	Emergent	Drooling	Dyspnea	yes
407	Sophia Childrens Hospital	22.05.2007	14.67					Urgent	Urgent	Moderate pain	Trauma	no
408	Sophia Childrens Hospital	22.05.2007	8.14					Urgent	Urgent	Moderate pain	Trauma	no
409	Sophia Childrens Hospital	22.05.2007	14.01					Urgent	Urgent	Moderate pain	Trauma	no
410	Sophia Childrens Hospital	22.05.2007	2.34					Urgent	Urgent	Moderate pain	Urinary tract problems	no
411	Sophia Childrens Hospital	22.05.2007	12.52					Urgent	Urgent	Inappropriate history	Other problems	no
412	Sophia Childrens Hospital	22.05.2007	9.88					Standard	Standard	Pain	Trauma	no
413	Sophia Childrens Hospital	22.05.2007	3.77					Standard	Standard	Recent injury	Wounds	no
414	Sophia Childrens Hospital	22.05.2007	0.55	40		38		Standard	Standard	Recent problem	Neurological	no
415	Sophia Childrens Hospital	22.05.2007	0.41		124	37.2	100	Standard	Standard	Recent problem	Other problems	no
416	Sophia Childrens Hospital	22.05.2007	4.14					Standard	Standard	Recent problem	Other problems	no
417	Sophia Childrens Hospital	22.05.2007	1.1		120	37.9		Standard	Standard	Recent problem	Gastro-intestinal	no
418	Sophia Childrens Hospital	22.05.2007	3.29	60	136	37.5	96	Very urgent	Very urgent	Inceased work of breathing	Dyspnea	yes
419	Sophia Childrens Hospital	22.05.2007	7.07					Standard	Standard	Swelling	Trauma	no
420	Sophia Childrens Hospital	22.05.2007	10.98					Standard	Standard	Swelling	Trauma	no
421	Sophia Childrens Hospital	22.05.2007	9.48					Standard	Standard	Swelling	Trauma	no
422	Sophia Childrens Hospital	23.05.2007	6.93		109	36.3	100	Urgent	Urgent	History of unconsciousness	Neurological	no
423	Sophia Childrens Hospital	23.05.2007	0.91	48	120	37.6		Standard	Standard	Vomiting	Gastro-intestinal	no
424	Sophia Childrens Hospital	23.05.2007	0.34					Very urgent	Very urgent	Severe pain	Other problems	yes
425	Sophia Childrens Hospital	23.05.2007	2.06					Very urgent	Very urgent	Severe pain	Trauma	no
426	Sophia Childrens Hospital	23.05.2007	14.1		158	40	97	Very urgent	Very urgent	Very Hot	Fever without source	no
427	Sophia Childrens Hospital	23.05.2007	3.7		160	36.6	100	Emergent	Emergent	Currently fitting	Neurological	no
428	Sophia Childrens Hospital	23.05.2007	4.58	24	132		100	Emergent	Emergent	Inadequate breathing	Dyspnea	yes
429	Sophia Childrens Hospital	23.05.2007	2.31	24	127	37.9	97	Urgent	Urgent	Hot	Neurological	yes
430	Sophia Childrens Hospital	23.05.2007	14.57		71	36.2	100	Urgent	Urgent	Moderate pain	Other problems	no
431	Sophia Childrens Hospital	23.05.2007	6.68					Urgent	Urgent	Moderate pain	Trauma	no
432	Sophia Childrens Hospital	23.05.2007	3.07		140			Urgent	Urgent	Moderate pain	Trauma	no
433	Sophia Childrens Hospital	23.05.2007	11.76		72	36.3		Urgent	Urgent	Inappropriate history	Other problems	no
434	Sophia Childrens Hospital	23.05.2007	1.4	60	140	38.6	99	Standard	Urgent	Wheeze	Dyspnea	no
435	Sophia Childrens Hospital	23.05.2007	4.62			37.6		Standard	Standard	Pain	Trauma	no
436	Sophia Childrens Hospital	23.05.2007	13.98	60				Standard	Standard	Pain	Other problems	no
437	Sophia Childrens Hospital	23.05.2007	3.3					Standard	Standard	Recent injury	Wounds	no
438	Sophia Childrens Hospital	23.05.2007	0.29	44	160	37.1	100	Standard	Standard	Recent problem	Dyspnea	no
439	Sophia Childrens Hospital	23.05.2007	4.03			36.8		Urgent	Urgent	Significant history	Gastro-intestinal	yes
440	Sophia Childrens Hospital	23.05.2007	1.08	72	170	38.3	98	Very urgent	Very urgent	Inceased work of breathing	Dyspnea	no
441	Sophia Childrens Hospital	23.05.2007	9.84					Urgent	Urgent	Acutely avulsed tooth	Other problems	no
442	Sophia Childrens Hospital	24.05.2007	5.55	24	138	37.3	98	Urgent	Urgent	Significant history of asthma	Dyspnea	no
443	Sophia Childrens Hospital	24.05.2007	6.42	20	104	39.5		Standard	Standard	Vomiting	Gastro-intestinal	no
444	Sophia Childrens Hospital	24.05.2007	5.21					Non urgent	Non urgent	No criteria	Other problems	no
445	Sophia Childrens Hospital	24.05.2007	4.73					Non urgent	Non urgent	No criteria	Other problems	no
446	Sophia Childrens Hospital	24.05.2007	2.89					Non urgent	Non urgent	No criteria	Trauma	no
447	Sophia Childrens Hospital	24.05.2007	1.66					Standard	Standard	Headache	Other problems	no
448	Sophia Childrens Hospital	24.05.2007	0.26	48	160	38.1	99	Emergent	Emergent	Inadequate breathing	Neurological	yes
449	Sophia Childrens Hospital	24.05.2007	11.81			39.6		Very urgent	Urgent	Hot child	Fever without source	no
450	Sophia Childrens Hospital	24.05.2007	1.41			39.1		Very urgent	Urgent	Hot child	Fever without source	yes
451	Sophia Childrens Hospital	24.05.2007	0.06		164	38.7		Very urgent	Very urgent	Hot child	local infection/abscess	no
452	Sophia Childrens Hospital	24.05.2007	2.5					Urgent	Urgent	Moderate pain	Other problems	no
453	Sophia Childrens Hospital	24.05.2007	1.91					Urgent	Urgent	Moderate pain	Trauma	no
454	Sophia Childrens Hospital	24.05.2007	8.79					Urgent	Urgent	Moderate pain	Trauma	no
455	Sophia Childrens Hospital	24.05.2007	3.36					Urgent	Urgent	Moderate pain	Trauma	no
456	Sophia Childrens Hospital	24.05.2007	11.77					Urgent	Urgent	Moderate pain	Trauma	no
457	Sophia Childrens Hospital	24.05.2007	12.81					Standard	Standard	Pain	Trauma	no
458	Sophia Childrens Hospital	24.05.2007	9.67					Standard	Standard	Pain	Trauma	no
459	Sophia Childrens Hospital	24.05.2007	11.65					Standard	Standard	Pain	Trauma	no
460	Sophia Childrens Hospital	24.05.2007	4					Standard	Standard	Recent injury	Wounds	no
461	Sophia Childrens Hospital	24.05.2007	12.86			40.1		Standard	Standard	Recent problem	Urinary tract problems	no
462	Sophia Childrens Hospital	24.05.2007	2.64			36.8		Standard	Standard	Recent problem	Dyspnea	no
463	Sophia Childrens Hospital	24.05.2007	9.4					Urgent	Urgent	Significant history	Ear, nose, throat	no
464	Sophia Childrens Hospital	25.05.2007	2.35		116	38.3		Urgent	Standard	Persistent vomiting	Gastro-intestinal	yes
465	Sophia Childrens Hospital	25.05.2007	2.73					Urgent	Urgent	Significant history of asthma	Dyspnea	no
466	Sophia Childrens Hospital	25.05.2007	12.81					Very urgent	Very urgent	Severe pain	Trauma	no
467	Sophia Childrens Hospital	25.05.2007	7.54					Non urgent	Non urgent	No criteria	Trauma	no
468	Sophia Childrens Hospital	25.05.2007	1.59			38		Very urgent	Urgent	Hot child	Fever without source	no
469	Sophia Childrens Hospital	25.05.2007	5.49	38	130	40	96	Standard	Standard	Chest infection	Dyspnea	no
470	Sophia Childrens Hospital	25.05.2007	3.63				99	Standard	Standard	Chest infection	Dyspnea	no
471	Sophia Childrens Hospital	25.05.2007	4.8					Urgent	Urgent	Moderate pain	Trauma	no
472	Sophia Childrens Hospital	25.05.2007	12.79					Urgent	Urgent	Moderate pain	Trauma	no
473	Sophia Childrens Hospital	25.05.2007	8.93		84			Standard	Standard	Warmth	Other problems	no
474	Sophia Childrens Hospital	25.05.2007	1.62					Standard	Standard	Warmth	Other problems	no
475	Sophia Childrens Hospital	25.05.2007	13.75	16	84			Standard	Standard	Pain	Other problems	no
476	Sophia Childrens Hospital	25.05.2007	12.1					Standard	Standard	Pain	Trauma	no
477	Sophia Childrens Hospital	25.05.2007	4.07			36.9		Standard	Standard	Pain	Other problems	no
478	Sophia Childrens Hospital	25.05.2007	3.81					Standard	Standard	Recent injury	Wounds	no
479	Sophia Childrens Hospital	25.05.2007	4.3					Standard	Standard	Recent injury	Wounds	no
480	Sophia Childrens Hospital	25.05.2007	2.68					Standard	Standard	Recent injury	Wounds	no
481	Sophia Childrens Hospital	25.05.2007	10.21					Standard	Standard	Recent injury	Trauma	no
482	Sophia Childrens Hospital	25.05.2007	3.63					Standard	Standard	Recent injury	Wounds	no
483	Sophia Childrens Hospital	25.05.2007	8.39					Standard	Standard	Recent injury	Wounds	no
484	Sophia Childrens Hospital	25.05.2007	14.81		67	35.9		Standard	Standard	Recent problem	Gastro-intestinal	no
485	Sophia Childrens Hospital	25.05.2007	6.96			37.4		Standard	Standard	Recent problem	Neurological	no
486	Sophia Childrens Hospital	25.05.2007	1.99					Standard	Standard	Recent problem	Other problems	no
487	Sophia Childrens Hospital	25.05.2007	2.9			38.1		Urgent	Urgent	Significant history	Other problems	yes
488	Sophia Childrens Hospital	25.05.2007	2.52			38.7		Urgent	Urgent	Signs of dehydration	Gastro-intestinal	yes
489	Sophia Childrens Hospital	25.05.2007	0.17	48	166	37.5	85	Very urgent	Very urgent	Inceased work of breathing	Dyspnea	yes
490	Sophia Childrens Hospital	25.05.2007	12.87	16	120	36.8		Urgent	Urgent	Significant history	Other problems	no
491	Sophia Childrens Hospital	25.05.2007	13.2		136	40.6	95	Emergent	Emergent	Inadequate breathing	Other problems	yes
492	Sophia Childrens Hospital	25.05.2007	1.26					Very urgent	Very urgent	Penetrating trauma	Other problems	no
493	Sophia Childrens Hospital	26.05.2007	1.74					Very urgent	Very urgent	Severe pain	Gastro-intestinal	no
494	Sophia Childrens Hospital	26.05.2007	10.93	24	103	39.4	96	Very urgent	Urgent	Very Hot	Fever without source	no
495	Sophia Childrens Hospital	26.05.2007	10.03		84	39.1		Very urgent	Urgent	Hot child	Urinary tract problems	yes
496	Sophia Childrens Hospital	26.05.2007	4.99			38.7		Standard	Standard	Chest infection	Dyspnea	no
497	Sophia Childrens Hospital	26.05.2007	4.48	20	136	38.6		Urgent	Urgent	Moderate pain	local infection/abscess	yes
498	Sophia Childrens Hospital	26.05.2007	5.51					Urgent	Urgent	Moderate pain	Trauma	no
499	Sophia Childrens Hospital	26.05.2007	2.38					Urgent	Urgent	Moderate pain	Trauma	no
500	Sophia Childrens Hospital	26.05.2007	9.4		95			Standard	Standard	Pain	Neurological	no
501	Sophia Childrens Hospital	26.05.2007	12.5					Standard	Standard	Pain	Trauma	no
502	Sophia Childrens Hospital	26.05.2007	7.47		120	37.9		Standard	Standard	Pain	Other problems	no
503	Sophia Childrens Hospital	26.05.2007	3.43					Standard	Standard	Recent injury	Wounds	no
504	Sophia Childrens Hospital	26.05.2007	6.68					Standard	Standard	Recent problem	Ear, nose, throat	yes
505	Sophia Childrens Hospital	26.05.2007	0.74			37.4		Standard	Standard	Recent problem	Other problems	no
506	Sophia Childrens Hospital	26.05.2007	0.04			36.2		Standard	Standard	Recent problem	Other problems	yes
507	Sophia Childrens Hospital	26.05.2007	6.93	20	145	36.3	99	Urgent	Urgent	Significant history	Other problems	no
508	Sophia Childrens Hospital	26.05.2007	14.38		84	37.7		Urgent	Urgent	Significant history	Other problems	no
509	Sophia Childrens Hospital	26.05.2007	15.09	16	100	37.6	98	Urgent	Urgent	Significant history	Other problems	no
510	Sophia Childrens Hospital	26.05.2007	7.95					Very urgent	Very urgent	Altered conscious level	Other problems	yes
511	Sophia Childrens Hospital	26.05.2007	3.78					Standard	Standard	Local infection	Wounds	no
512	Sophia Childrens Hospital	26.05.2007	14.99					Urgent	Urgent	Direct trauma to the back	Other problems	no
513	Sophia Childrens Hospital	27.05.2007	1.35			39.5		Very urgent	Urgent	Hot child	Fever without source	no
514	Sophia Childrens Hospital	27.05.2007	1.11	36	132	38.8	98	Very urgent	Urgent	Hot child	Other problems	yes
515	Sophia Childrens Hospital	27.05.2007	0.35	40	143	37.5	71	Urgent	Urgent	Low SaO2	Dyspnea	yes
516	Sophia Childrens Hospital	27.05.2007	12.54	24	115	37.1	96	Standard	Standard	Chest infection	Dyspnea	no
517	Sophia Childrens Hospital	27.05.2007	12.87					Urgent	Urgent	Frank haematuria	Urinary tract problems	no
518	Sophia Childrens Hospital	27.05.2007	9.92	34	100	37.2		Urgent	Urgent	Moderate pain	Ear, nose, throat	no
519	Sophia Childrens Hospital	27.05.2007	12.17					Urgent	Urgent	Moderate pain	Neurological	no
520	Sophia Childrens Hospital	27.05.2007	8.61			36.2		Standard	Standard	Pain	local infection/abscess	no
521	Sophia Childrens Hospital	27.05.2007	6.63					Standard	Standard	Pain	Trauma	no
522	Sophia Childrens Hospital	27.05.2007	2.39					Standard	Standard	Pain	Trauma	no
523	Sophia Childrens Hospital	27.05.2007	13.7					Standard	Standard	Pain	Trauma	no
524	Sophia Childrens Hospital	27.05.2007	1.43					Standard	Standard	Pain	Ear, nose, throat	no
525	Sophia Childrens Hospital	27.05.2007	2.62					Standard	Standard	Pain	Other problems	no
526	Sophia Childrens Hospital	27.05.2007	4.11					Standard	Standard	Recent injury	Wounds	no
527	Sophia Childrens Hospital	27.05.2007	2.66					Standard	Standard	Recent injury	Wounds	no
528	Sophia Childrens Hospital	27.05.2007	14.55			37.5		Standard	Standard	Recent problem	Urinary tract problems	no
529	Sophia Childrens Hospital	27.05.2007	8.16	24	99	37.7		Standard	Standard	Recent problem	Gastro-intestinal	no
530	Sophia Childrens Hospital	27.05.2007	7.66		80			Urgent	Urgent	Significant history	Other problems	yes
531	Sophia Childrens Hospital	27.05.2007	2.6	34	131	37.9	98	Urgent	Urgent	Significant history	Gastro-intestinal	yes
532	Sophia Childrens Hospital	27.05.2007	14.88	40	156	39.4	87	Very urgent	Very urgent	Very low SaO2	Dyspnea	yes
533	Sophia Childrens Hospital	27.05.2007	0.9	34	150	37.6		Urgent	Urgent	Signs of dehydration	Gastro-intestinal	no
534	Sophia Childrens Hospital	27.05.2007	13.07					Standard	Standard	Swelling	Trauma	no
535	Sophia Childrens Hospital	28.05.2007	1.8			37.8		Urgent	Standard	Not feeding	Other problems	no
536	Sophia Childrens Hospital	28.05.2007	0.26					Very urgent	Very urgent	Severe pain	Other problems	no
537	Sophia Childrens Hospital	28.05.2007	7.6			38		Very urgent	Urgent	Hot child	Urinary tract problems	no
538	Sophia Childrens Hospital	28.05.2007	0.85	48		38.2		Very urgent	Urgent	Hot child	Fever without source	no
539	Sophia Childrens Hospital	28.05.2007	12.1			38.3		Very urgent	Urgent	Hot child	Rash	no
540	Sophia Childrens Hospital	28.05.2007	0.64			38.5		Very urgent	Urgent	Hot child	Fever without source	no
541	Sophia Childrens Hospital	28.05.2007	0.41	28	140	37.8		Standard	Standard	Chest infection	Dyspnea	no
542	Sophia Childrens Hospital	28.05.2007	13.26					Urgent	Urgent	Moderate pain	Trauma	no
543	Sophia Childrens Hospital	28.05.2007	1.68					Urgent	Urgent	Moderate pain	Trauma	no
544	Sophia Childrens Hospital	28.05.2007	1.06					Urgent	Urgent	Moderate pain	Wounds	no
545	Sophia Childrens Hospital	28.05.2007	3.62					Standard	Standard	Pain	Urinary tract problems	no
546	Sophia Childrens Hospital	28.05.2007	1.59		100			Standard	Standard	Recent injury	Wounds	no
547	Sophia Childrens Hospital	28.05.2007	10.94					Standard	Standard	Recent injury	Trauma	no
548	Sophia Childrens Hospital	28.05.2007	4.21					Standard	Standard	Recent problem	Other problems	no
549	Sophia Childrens Hospital	28.05.2007	0.84			36.6		Standard	Standard	Recent problem	Other problems	no
550	Sophia Childrens Hospital	28.05.2007	3.08	20	116	37.5		Urgent	Urgent	Significant history	Gastro-intestinal	no
551	Sophia Childrens Hospital	28.05.2007	2.56			37.1		Urgent	Urgent	Significant history	Gastro-intestinal	yes
552	Sophia Childrens Hospital	28.05.2007	3.63	28	100	36.3		Urgent	Urgent	Visable abdominal mass	Gastro-intestinal	no
553	Sophia Childrens Hospital	28.05.2007	4.16					Standard	Standard	Swelling	Trauma	no
554	Sophia Childrens Hospital	28.05.2007	14.77		82	37.9	100	Emergent	Emergent	Unresponsive	Neurological	no
555	Sophia Childrens Hospital	29.05.2007	2.39			37.3		Standard	Standard	Deformity	Trauma	no
556	Sophia Childrens Hospital	29.05.2007	4.67					Very urgent	Very urgent	Significant haematological history	Other problems	no
557	Sophia Childrens Hospital	29.05.2007	0.3	40	176	37.9	99	Very urgent	Very urgent	High lethality	Other problems	yes
558	Sophia Childrens Hospital	29.05.2007	1.62			39		Very urgent	Urgent	Hot child	Urinary tract problems	no
559	Sophia Childrens Hospital	29.05.2007	2.81	32	148	39.4		Very urgent	Very urgent	Hot child	Neurological	yes
560	Sophia Childrens Hospital	29.05.2007	2.74			39.2		Very urgent	Urgent	Hot child	Urinary tract problems	no
561	Sophia Childrens Hospital	29.05.2007	9.64		92	37.2		Urgent	Urgent	Moderate pain	Trauma	no
562	Sophia Childrens Hospital	29.05.2007	6.71	20	113	36.6	100	Urgent	Urgent	Moderate pain	Other problems	no
563	Sophia Childrens Hospital	29.05.2007	10.24					Standard	Standard	Recent injury	Trauma	no
564	Sophia Childrens Hospital	29.05.2007	14.4					Standard	Standard	Recent problem	Ear, nose, throat	no
565	Sophia Childrens Hospital	29.05.2007	15.96	20	84		90	Standard	Standard	Recent problem	Other problems	no
566	Sophia Childrens Hospital	29.05.2007	0.04					Standard	Standard	Recent problem	Other problems	no
567	Sophia Childrens Hospital	29.05.2007	2.2	20	120	38.4		Standard	Standard	Recent problem	Gastro-intestinal	no
568	Sophia Childrens Hospital	29.05.2007	0.16			37.2		Standard	Standard	Recent problem	Other problems	no
569	Sophia Childrens Hospital	29.05.2007	0.03	36	139	37.5	100	Standard	Standard	Recent problem	Other problems	no
570	Sophia Childrens Hospital	29.05.2007	1.75					Urgent	Urgent	Scrotal cellulitis	Other problems	no
571	Sophia Childrens Hospital	29.05.2007	0.95	36		38.1		Urgent	Urgent	Significant history	Other problems	no
572	Sophia Childrens Hospital	30.05.2007	14.43					Standard	Standard	Deformity	Trauma	no
573	Sophia Childrens Hospital	30.05.2007	2.22					Urgent	Urgent	Inappropriate history	Other problems	no
574	Sophia Childrens Hospital	30.05.2007	1.94					Standard	Standard	Vomiting	Other problems	yes
575	Sophia Childrens Hospital	30.05.2007	12.28					Urgent	Urgent	Gross deformity	Trauma	yes
576	Sophia Childrens Hospital	30.05.2007	1.83	28		40.4		Very urgent	Urgent	Very Hot	Other problems	no
577	Sophia Childrens Hospital	30.05.2007	3.68	16	156	37.8		Urgent	Urgent	Moderate pain	Ear, nose, throat	no
578	Sophia Childrens Hospital	30.05.2007	12.16					Urgent	Urgent	Moderate pain	Wounds	no
579	Sophia Childrens Hospital	30.05.2007	5.87					Urgent	Urgent	Moderate pain	Trauma	no
580	Sophia Childrens Hospital	30.05.2007	5.11					Urgent	Urgent	Moderate pain	Other problems	yes
581	Sophia Childrens Hospital	30.05.2007	1.94	28	100	39.9		Urgent	Urgent	Inconsolable by parents	Gastro-intestinal	yes
582	Sophia Childrens Hospital	30.05.2007	15.63	12	68	37.4		Urgent	Urgent	New neuro-symptoms or signs	Other problems	yes
583	Sophia Childrens Hospital	30.05.2007	2.43	20	116	37.7		Urgent	Urgent	Inappropriate history	Other problems	no
584	Sophia Childrens Hospital	30.05.2007	8.78					Standard	Standard	Pain	Trauma	no
585	Sophia Childrens Hospital	30.05.2007	6.86					Standard	Standard	Pain	Wounds	no
586	Sophia Childrens Hospital	30.05.2007	14.7					Standard	Standard	Pain	Trauma	no
587	Sophia Childrens Hospital	30.05.2007	11.07					Standard	Standard	Recent injury	Trauma	no
588	Sophia Childrens Hospital	30.05.2007	12.48	18	102		99	Standard	Standard	Recent problem	Neurological	no
589	Sophia Childrens Hospital	30.05.2007	0.01			37.1		Standard	Standard	Recent problem	Other problems	no
590	Sophia Childrens Hospital	30.05.2007	7.6					Standard	Standard	Recent problem	Other problems	no
591	Sophia Childrens Hospital	30.05.2007	0.16					Urgent	Urgent	Significant history	Other problems	yes
592	Sophia Childrens Hospital	30.05.2007	0.06					Urgent	Urgent	Significant history	Gastro-intestinal	yes
593	Sophia Childrens Hospital	30.05.2007	3.6		96	37.4		Urgent	Urgent	Signs of dehydration	Gastro-intestinal	no
594	Sophia Childrens Hospital	30.05.2007	1.79	32	165	38.2	91	Very urgent	Very urgent	Inceased work of breathing	Dyspnea	yes
595	Sophia Childrens Hospital	31.05.2007	1.52			36.7		Standard	Standard	Vomiting	Gastro-intestinal	no
596	Sophia Childrens Hospital	31.05.2007	11.61	20	114	38.5	95	Very urgent	Urgent	Hot child	Neurological	no
597	Sophia Childrens Hospital	31.05.2007	11.68			37		Urgent	Urgent	Moderate pain	Trauma	no
598	Sophia Childrens Hospital	31.05.2007	13.26			37.6		Urgent	Urgent	Moderate pain	Wounds	no
599	Sophia Childrens Hospital	31.05.2007	9.65					Urgent	Urgent	Moderate pain	Wounds	no
600	Sophia Childrens Hospital	31.05.2007	6.08					Urgent	Urgent	Moderate pain	Trauma	no
601	Sophia Childrens Hospital	31.05.2007	15.63		88			Urgent	Urgent	Moderate pain	Trauma	no
602	Sophia Childrens Hospital	31.05.2007	9.34					Urgent	Urgent	Moderate pain	Other problems	no
603	Sophia Childrens Hospital	31.05.2007	12.67					Urgent	Urgent	Moderate pain	Trauma	no
604	Sophia Childrens Hospital	31.05.2007	13.29					Urgent	Urgent	Moderate pain	Trauma	no
605	Sophia Childrens Hospital	31.05.2007	0.01		140	36.5	98	Urgent	Urgent	Inconsolable by parents	Other problems	no
606	Sophia Childrens Hospital	31.05.2007	13.99		115	37.6	100	Urgent	Urgent	New neuro-symptoms or signs	Neurological	no
607	Sophia Childrens Hospital	31.05.2007	9.9					Standard	Standard	Pain	Trauma	no
608	Sophia Childrens Hospital	31.05.2007	9.91					Standard	Standard	Pain	Trauma	no
609	Sophia Childrens Hospital	31.05.2007	8.62	20	120	38.2		Standard	Standard	Recent problem	Dyspnea	no
610	Sophia Childrens Hospital	31.05.2007	6.02					Standard	Standard	Recent problem	Other problems	no
611	Sophia Childrens Hospital	31.05.2007	1.57	32	120	36.9	97	Standard	Standard	Recent problem	Other problems	no
612	Sophia Childrens Hospital	31.05.2007	9.4	24	120	37		Standard	Standard	Recent problem	Dyspnea	no
613	Sophia Childrens Hospital	31.05.2007	8.53	16	80	36.8		Urgent	Urgent	Significant history	Other problems	no
614	Sophia Childrens Hospital	31.05.2007	2.18					Urgent	Urgent	Significant history	Other problems	no
615	Sophia Childrens Hospital	31.05.2007	13.46			35.9		Urgent	Urgent	Widespread discharge or blistering	Rash	no
616	Sophia Childrens Hospital	31.05.2007	12.04	28	116	36.5	96	Very urgent	Very urgent	Inceased work of breathing	Dyspnea	no
617	Sophia Childrens Hospital	31.05.2007	1.32			37.7		Standard	Standard	Swelling	Urinary tract problems	no
618	Sophia Childrens Hospital	01.06.2007	4.32	22	90	36.5	98	Very urgent	Very urgent	Sign of meningism	Neurological	no
619	Sophia Childrens Hospital	01.06.2007	4.83	20	100	38.8		Very urgent	Very urgent	Hot child	Neurological	no
620	Sophia Childrens Hospital	01.06.2007	1.3	44	144	39.9		Very urgent	Urgent	Hot child	Neurological	no
621	Sophia Childrens Hospital	01.06.2007	13.88					Urgent	Urgent	Moderate pain	Trauma	no
622	Sophia Childrens Hospital	01.06.2007	12.13					Urgent	Urgent	Moderate pain	Trauma	no
623	Sophia Childrens Hospital	01.06.2007	10.04					Urgent	Urgent	Moderate pain	Trauma	no
624	Sophia Childrens Hospital	01.06.2007	14.41			38.7		Urgent	Urgent	Moderate pain	Ear, nose, throat	no
625	Sophia Childrens Hospital	01.06.2007	7.79		96			Standard	Standard	Pain	Other problems	no
626	Sophia Childrens Hospital	01.06.2007	8.05					Standard	Standard	Local inflammation	Wounds	no
627	Sophia Childrens Hospital	01.06.2007	1.33					Standard	Standard	Recent injury	Wounds	no
628	Sophia Childrens Hospital	01.06.2007	8.89					Standard	Standard	Recent injury	Trauma	no
629	Sophia Childrens Hospital	01.06.2007	11.83					Standard	Standard	Recent injury	Trauma	no
630	Sophia Childrens Hospital	01.06.2007	14.82					Urgent	Urgent	Significant history	Other problems	no
631	Sophia Childrens Hospital	02.06.2007	3.69		105	38	100	Urgent	Standard	Persistent vomiting	Gastro-intestinal	no
632	Sophia Childrens Hospital	02.06.2007	0.19	50	150	36.8	94	Very urgent	Very urgent	Abnormal pulse	Dyspnea	yes
633	Sophia Childrens Hospital	02.06.2007	5.18	25	104		100	Urgent	Urgent	History of unconsciousness	Trauma	yes
634	Sophia Childrens Hospital	02.06.2007	14.14		96			Urgent	Urgent	History of unconsciousness	Neurological	no
635	Sophia Childrens Hospital	02.06.2007	12.97	18	94	37.4		Very urgent	Very urgent	Severe pain	Gastro-intestinal	yes
636	Sophia Childrens Hospital	02.06.2007	9.89					Urgent	Urgent	Gross deformity	Trauma	no
637	Sophia Childrens Hospital	02.06.2007	8.47			40.1		Very urgent	Urgent	Hot child	Fever without source	no
638	Sophia Childrens Hospital	02.06.2007	9.71					Urgent	Urgent	Moderate pain	Wounds	no
639	Sophia Childrens Hospital	02.06.2007	10.05					Urgent	Urgent	Moderate pain	Trauma	no
640	Sophia Childrens Hospital	02.06.2007	4.5					Urgent	Urgent	Moderate pain	Wounds	no
641	Sophia Childrens Hospital	02.06.2007	12.62					Urgent	Urgent	Moderate pain	Trauma	no
642	Sophia Childrens Hospital	02.06.2007	7.26					Standard	Standard	Recent injury	Trauma	no
643	Sophia Childrens Hospital	02.06.2007	5.68	20	100	37.4		Standard	Standard	Recent problem	Gastro-intestinal	yes
644	Sophia Childrens Hospital	02.06.2007	2.21					Standard	Standard	Recent problem	Other problems	no
645	Sophia Childrens Hospital	02.06.2007	1.84					Standard	Standard	Recent problem	Other problems	yes
646	Sophia Childrens Hospital	02.06.2007	4.47		126	36.4		Very urgent	Very urgent	Altered conscious level	Other problems	no
647	Sophia Childrens Hospital	03.06.2007	1.54					Very urgent	Very urgent	Significant haematological history	Other problems	no
648	Sophia Childrens Hospital	03.06.2007	1.92			38.3		Urgent	Standard	Not feeding	Other problems	no
649	Sophia Childrens Hospital	03.06.2007	13.96	16	123	37.4	92	Emergent	Emergent	Currently fitting	Neurological	yes
650	Sophia Childrens Hospital	03.06.2007	1.32		160	38.2	99	Very urgent	Urgent	Hot child	Fever without source	no
651	Sophia Childrens Hospital	03.06.2007	0.2					Urgent	Urgent	Prolonged or uninterrupted crying	Other problems	no
652	Sophia Childrens Hospital	03.06.2007	9.45					Urgent	Urgent	Moderate pain	Trauma	no
653	Sophia Childrens Hospital	03.06.2007	7.58	20	110		97	Very urgent	Very urgent	Significant mechanism of injury	Trauma	no
654	Sophia Childrens Hospital	03.06.2007	3.07					Standard	Standard	Pain	Other problems	no
655	Sophia Childrens Hospital	03.06.2007	3.87					Standard	Standard	Pain	Other problems	no
656	Sophia Childrens Hospital	03.06.2007	8.86					Standard	Standard	Local inflammation	Wounds	no
657	Sophia Childrens Hospital	03.06.2007	8.88					Standard	Standard	Recent injury	Wounds	no
658	Sophia Childrens Hospital	03.06.2007	0.01		120	37.2	99	Standard	Standard	Recent problem	Other problems	no
659	Sophia Childrens Hospital	03.06.2007	0.13			38.5	100	Standard	Standard	Recent problem	Other problems	no
660	Sophia Childrens Hospital	03.06.2007	0.45			37.7		Standard	Standard	Recent problem	Gastro-intestinal	no
661	Sophia Childrens Hospital	03.06.2007	2.96					Standard	Standard	Recent problem	Other problems	no
662	Sophia Childrens Hospital	03.06.2007	5.52		108	37.5		Urgent	Urgent	Significant history	Other problems	no
663	Sophia Childrens Hospital	03.06.2007	2.1	28	112	36	99	Very urgent	Very urgent	Inceased work of breathing	Dyspnea	yes
664	Sophia Childrens Hospital	03.06.2007	7.09					Standard	Standard	Swelling	Trauma	no
665	Sophia Childrens Hospital	03.06.2007	14.41					Standard	Standard	Swelling	Trauma	no
666	Sophia Childrens Hospital	03.06.2007	11.26					Standard	Standard	Swelling	Trauma	no
667	Sophia Childrens Hospital	04.06.2007	0.05	48	152			Urgent	Urgent	Persistent vomiting	Gastro-intestinal	yes
668	Sophia Childrens Hospital	04.06.2007	0.32	50	168	38.3	93	Urgent	Standard	Persistent vomiting	Gastro-intestinal	yes
669	Sophia Childrens Hospital	04.06.2007	12.22			36.1		Very urgent	Very urgent	Severe pain	Gastro-intestinal	no
670	Sophia Childrens Hospital	04.06.2007	0.97			38.9		Very urgent	Urgent	Hot child	Urinary tract problems	no
671	Sophia Childrens Hospital	04.06.2007	1.92	32	132	39.6		Very urgent	Urgent	Hot child	Fever without source	no
672	Sophia Childrens Hospital	04.06.2007	8.1	28	222	35.7	95	Urgent	Urgent	Moderate pain	Gastro-intestinal	yes
673	Sophia Childrens Hospital	04.06.2007	5.85					Urgent	Urgent	Moderate pain	Wounds	no
674	Sophia Childrens Hospital	04.06.2007	4.83					Urgent	Urgent	Inappropriate history	Other problems	no
675	Sophia Childrens Hospital	04.06.2007	7.75					Standard	Standard	Pain	Other problems	no
676	Sophia Childrens Hospital	04.06.2007	0.53	48	168	39.1		Urgent	Urgent	Signs of dehydration	Gastro-intestinal	no
677	Sophia Childrens Hospital	04.06.2007	5.51		138	39	94	Very urgent	Very urgent	Inceased work of breathing	Dyspnea	yes
678	Sophia Childrens Hospital	05.06.2007	3.89	16	112	37.9		Urgent	Standard	Persistent vomiting	Gastro-intestinal	no
679	Sophia Childrens Hospital	05.06.2007	5.32	32	114	38.2		Urgent	Urgent	History of acutely vomiting blood	Gastro-intestinal	no
680	Sophia Childrens Hospital	05.06.2007	2.12	32	130	39.5		Very urgent	Urgent	Very Hot	Fever without source	no
681	Sophia Childrens Hospital	05.06.2007	0.95	28	128	37.8		Very urgent	Urgent	Hot child	Ear, nose, throat	no
682	Sophia Childrens Hospital	05.06.2007	14.61	28	120	38.1		Urgent	Urgent	Moderate pain	Other problems	no
683	Sophia Childrens Hospital	05.06.2007	2.04					Urgent	Urgent	Moderate pain	Gastro-intestinal	no
684	Sophia Childrens Hospital	05.06.2007	4.92	20	100	35.5		Urgent	Urgent	New neuro-symptoms or signs	Neurological	no
685	Sophia Childrens Hospital	05.06.2007	2.26	24	100	37.2		Standard	Standard	Recent problem	Gastro-intestinal	no
686	Sophia Childrens Hospital	05.06.2007	0.2					Standard	Standard	Recent problem	Other problems	no
687	Sophia Childrens Hospital	05.06.2007	12.3					Standard	Standard	Recent problem	Ear, nose, throat	no
688	Sophia Childrens Hospital	05.06.2007	9.41			37.2		Standard	Standard	Recent problem	Gastro-intestinal	no
689	Sophia Childrens Hospital	05.06.2007	0.06	36	132	38		Standard	Standard	Recent problem	Other problems	no
690	Sophia Childrens Hospital	05.06.2007	1.22	24	128	37.8		Standard	Standard	Recent problem	Rash	no
691	Sophia Childrens Hospital	05.06.2007	4.72		112	37.7		Urgent	Urgent	Significant history	Gastro-intestinal	no
692	Sophia Childrens Hospital	05.06.2007	4.09	24	100		100	Emergent	Emergent	Stridor	Dyspnea	no
693	Sophia Childrens Hospital	05.06.2007	0.76	40	167	38.4	98	Very urgent	Very urgent	Inceased work of breathing	Dyspnea	no
694	Sophia Childrens Hospital	05.06.2007	12.5	40	112	36.5	94	Very urgent	Very urgent	Inceased work of breathing	Dyspnea	no
695	Sophia Childrens Hospital	05.06.2007	13.41	48	144	39.8	87	Very urgent	Very urgent	Inceased work of breathing	Dyspnea	yes
696	Sophia Childrens Hospital	05.06.2007	2.87					Urgent	Urgent	Visable abdominal mass	Gastro-intestinal	no
697	Sophia Childrens Hospital	05.06.2007	12.28					Standard	Standard	Swelling	Trauma	no
698	Sophia Childrens Hospital	05.06.2007	5.15					Standard	Standard	Swelling	Trauma	no
699	Sophia Childrens Hospital	06.06.2007	0.97	38		40.3		Standard	Standard	Vomiting	Gastro-intestinal	no
700	Sophia Childrens Hospital	06.06.2007	12.57		103	37.1		Standard	Standard	Chest infection	Dyspnea	no
701	Sophia Childrens Hospital	06.06.2007	1.8	30	170	38.8	97	Standard	Standard	Chest infection	Dyspnea	no
702	Sophia Childrens Hospital	06.06.2007	3.39	22	100	37.2		Urgent	Urgent	Moderate pain	Gastro-intestinal	no
703	Sophia Childrens Hospital	06.06.2007	2.75					Urgent	Urgent	Moderate pain	Trauma	no
704	Sophia Childrens Hospital	06.06.2007	11.03					Urgent	Urgent	Moderate pain	Trauma	no
705	Sophia Childrens Hospital	06.06.2007	2.87					Urgent	Urgent	Inconsolable by parents	Gastro-intestinal	no
706	Sophia Childrens Hospital	06.06.2007	2.26	32	108			Urgent	Urgent	Inconsolable by parents	Gastro-intestinal	no
707	Sophia Childrens Hospital	06.06.2007	0.48	24	160	37.5	98	Standard	Standard	Recent problem	Dyspnea	no
708	Sophia Childrens Hospital	06.06.2007	2.23	52	108	38.3		Urgent	Urgent	Significant history	Other problems	yes
709	Sophia Childrens Hospital	06.06.2007	1.05					Urgent	Urgent	Significant history	Other problems	no
710	Sophia Childrens Hospital	06.06.2007	2.54			37.4		Urgent	Urgent	Significant history	Other problems	no
711	Sophia Childrens Hospital	06.06.2007	0.83	48		39.2		Urgent	Urgent	Significant history	Other problems	no
712	Sophia Childrens Hospital	06.06.2007	12.5	36	103	36.5	92	Very urgent	Very urgent	Very low SaO2	Dyspnea	yes
713	Sophia Childrens Hospital	06.06.2007	8.19	24	120	36.3	98	Very urgent	Very urgent	Altered conscious level	Neurological	yes
714	Sophia Childrens Hospital	07.06.2007	14.99			36.3		Very urgent	Very urgent	Severe pain	Trauma	no
715	Sophia Childrens Hospital	07.06.2007	0.06	36	140	36.9		Urgent	Urgent	Prolonged or uninterrupted crying	Other problems	no
716	Sophia Childrens Hospital	07.06.2007	13.74					Urgent	Urgent	Moderate pain	Trauma	no
717	Sophia Childrens Hospital	07.06.2007	6.58					Urgent	Urgent	Moderate pain	Trauma	no
718	Sophia Childrens Hospital	07.06.2007	2.05					Urgent	Urgent	Moderate pain	Gastro-intestinal	no
719	Sophia Childrens Hospital	07.06.2007	13.31					Urgent	Urgent	Moderate pain	Trauma	no
720	Sophia Childrens Hospital	07.06.2007	7.18					Urgent	Urgent	Moderate pain	Trauma	no
721	Sophia Childrens Hospital	07.06.2007	8.9					Urgent	Urgent	Moderate pain	Trauma	no
722	Sophia Childrens Hospital	07.06.2007	7.37					Urgent	Urgent	Moderate pain	Trauma	no
723	Sophia Childrens Hospital	07.06.2007	7.47					Urgent	Urgent	Moderate pain	Trauma	no
724	Sophia Childrens Hospital	07.06.2007	1.87					Urgent	Urgent	Moderate pain	Trauma	no
725	Sophia Childrens Hospital	07.06.2007	5.09			36.8		Standard	Standard	Pain	Urinary tract problems	no
726	Sophia Childrens Hospital	07.06.2007	2.36					Standard	Standard	Pain	Other problems	no
727	Sophia Childrens Hospital	07.06.2007	10.15	20	92	37.7		Urgent	Urgent	Significant history	Other problems	yes
728	Sophia Childrens Hospital	07.06.2007	2.2	32	152	38.2	96	Urgent	Urgent	Significant history	Gastro-intestinal	yes
729	Sophia Childrens Hospital	07.06.2007	1.8	38	108		97	Very urgent	Very urgent	Inceased work of breathing	Dyspnea	no
730	Sophia Childrens Hospital	08.06.2007	1.82			39	94	Urgent	Urgent	Significant history of asthma	Dyspnea	no
731	Sophia Childrens Hospital	08.06.2007	0.07					Standard	Standard	Vomiting	Other problems	no
732	Sophia Childrens Hospital	08.06.2007	8.42			39.5		Very urgent	Urgent	Very Hot	Other problems	yes
733	Sophia Childrens Hospital	08.06.2007	3.43			38.6		Very urgent	Urgent	Hot child	Fever without source	no
734	Sophia Childrens Hospital	08.06.2007	1.59			39		Very urgent	Urgent	Hot child	Fever without source	no
735	Sophia Childrens Hospital	08.06.2007	1.55	28	136	40.2		Very urgent	Urgent	Hot child	Fever without source	no
736	Sophia Childrens Hospital	08.06.2007	11.37	16	79		100	Urgent	Urgent	Moderate pain	Wounds	yes
737	Sophia Childrens Hospital	08.06.2007	1.6			36.6		Urgent	Urgent	Moderate pain/itch	Rash	no
738	Sophia Childrens Hospital	08.06.2007	10.95			36.2		Standard	Standard	Pain	Other problems	no
739	Sophia Childrens Hospital	08.06.2007	8.78					Standard	Standard	Pain	Trauma	no
740	Sophia Childrens Hospital	08.06.2007	6.37					Standard	Standard	Recent injury	Wounds	yes
741	Sophia Childrens Hospital	08.06.2007	4.08					Standard	Standard	Recent injury	Trauma	no
742	Sophia Childrens Hospital	08.06.2007	3.78					Standard	Standard	Recent injury	Wounds	no
743	Sophia Childrens Hospital	08.06.2007	4.19					Standard	Standard	Recent injury	Wounds	no
744	Sophia Childrens Hospital	08.06.2007	14.02					Standard	Standard	Recent injury	Wounds	no
745	Sophia Childrens Hospital	08.06.2007	0.09			37.7		Standard	Standard	Recent problem	Dyspnea	no
746	Sophia Childrens Hospital	08.06.2007	0			34.6	94	Emergent	Emergent	Inadequate breathing	Other problems	yes
747	Sophia Childrens Hospital	09.06.2007	2.44		136		95	Urgent	Urgent	Significant history of asthma	Dyspnea	no
748	Sophia Childrens Hospital	09.06.2007	0.64			38.1		Standard	Standard	Vomiting	Gastro-intestinal	no
749	Sophia Childrens Hospital	09.06.2007	13.32			37.5		Very urgent	Very urgent	Severe pain	Gastro-intestinal	yes
750	Sophia Childrens Hospital	09.06.2007	0.96			36.4		Very urgent	Very urgent	Severe pain	Ear, nose, throat	yes
751	Sophia Childrens Hospital	09.06.2007	1.59					Urgent	Urgent	Gross deformity	Trauma	no
752	Sophia Childrens Hospital	09.06.2007	11.94					Urgent	Urgent	Moderate pain	Urinary tract problems	no
753	Sophia Childrens Hospital	09.06.2007	7.95					Urgent	Urgent	Moderate pain	Trauma	no
754	Sophia Childrens Hospital	09.06.2007	3.12	20	92			Urgent	Urgent	Moderate pain/itch	Rash	no
755	Sophia Childrens Hospital	09.06.2007	1.36			38		Standard	Standard	Warmth	Rash	no
756	Sophia Childrens Hospital	09.06.2007	2.8			37.5		Standard	Standard	Pain/itch	Rash	no
757	Sophia Childrens Hospital	09.06.2007	4.61					Standard	Standard	Recent injury	Wounds	no
758	Sophia Childrens Hospital	09.06.2007	3.75					Standard	Standard	Recent injury	Wounds	no
759	Sophia Childrens Hospital	09.06.2007	3.14					Standard	Standard	Recent injury	Wounds	no
760	Sophia Childrens Hospital	09.06.2007	6.45	24	100			Standard	Standard	Recent injury	Trauma	no
761	Sophia Childrens Hospital	09.06.2007	3.17					Standard	Standard	Recent injury	Wounds	no
762	Sophia Childrens Hospital	09.06.2007	13.97					Standard	Standard	Recent problem	Gastro-intestinal	no
763	Sophia Childrens Hospital	09.06.2007	0.64	32	177	38.8	85	Urgent	Urgent	Significant history	Other problems	yes
764	Sophia Childrens Hospital	09.06.2007	5.03					Urgent	Urgent	Significant history	Other problems	no
765	Sophia Childrens Hospital	10.06.2007	6.54	28	120	37.6	96	Urgent	Urgent	Significant history of asthma	Dyspnea	no
766	Sophia Childrens Hospital	10.06.2007	3.26					Standard	Standard	Vomiting	Gastro-intestinal	no
767	Sophia Childrens Hospital	10.06.2007	0.56	36	178	38.9	100	Very urgent	Very urgent	Hot child	local infection/abscess	yes
768	Sophia Childrens Hospital	10.06.2007	11.3	20	68	36.3		Urgent	Urgent	Hot	Other problems	no
769	Sophia Childrens Hospital	10.06.2007	10.48					Urgent	Urgent	Moderate pain	Trauma	no
770	Sophia Childrens Hospital	10.06.2007	12.62		72			Urgent	Urgent	Moderate pain	Trauma	yes
771	Sophia Childrens Hospital	10.06.2007	3.16					Urgent	Urgent	Moderate pain	Trauma	no
772	Sophia Childrens Hospital	10.06.2007	11.31					Urgent	Urgent	Moderate pain	Trauma	no
773	Sophia Childrens Hospital	10.06.2007	3.52					Urgent	Urgent	Moderate pain	Wounds	no
774	Sophia Childrens Hospital	10.06.2007	5.78					Urgent	Urgent	Moderate pain	Trauma	yes
775	Sophia Childrens Hospital	10.06.2007	6.31		140	37.4	99	Urgent	Urgent	Moderate pain	Gastro-intestinal	no
776	Sophia Childrens Hospital	10.06.2007	3.81					Standard	Standard	Pain	Trauma	no
777	Sophia Childrens Hospital	10.06.2007	2.49					Standard	Standard	Pain	Trauma	no
778	Sophia Childrens Hospital	10.06.2007	11.14					Standard	Standard	Pain	Trauma	no
779	Sophia Childrens Hospital	10.06.2007	9.48			36.6		Standard	Standard	Pain	Trauma	no
780	Sophia Childrens Hospital	10.06.2007	0.47			37.6		Standard	Standard	Pain/itch	Rash	no
781	Sophia Childrens Hospital	10.06.2007	11.25					Standard	Standard	Recent injury	Trauma	no
782	Sophia Childrens Hospital	10.06.2007	12.16					Standard	Standard	Recent injury	Trauma	no
783	Sophia Childrens Hospital	10.06.2007	4.37			38.5		Standard	Standard	Recent problem	Other problems	no
784	Sophia Childrens Hospital	10.06.2007	5.53	16	88	37.9		Urgent	Urgent	Significant history	Other problems	no
785	Sophia Childrens Hospital	10.06.2007	1.93	32	146	38.2	100	Urgent	Urgent	Significant history	Other problems	no
786	Sophia Childrens Hospital	10.06.2007	6.54	24	112	37.1	93	Very urgent	Very urgent	Inceased work of breathing	Dyspnea	no
787	Sophia Childrens Hospital	10.06.2007	13.7	24	117	36.6	96	Very urgent	Very urgent	Altered conscious level	Neurological	no
788	Sophia Childrens Hospital	11.06.2007	5	15	88			Urgent	Urgent	History of unconsciousness	Other problems	no
789	Sophia Childrens Hospital	11.06.2007	7.39	26	126	37.9		Very urgent	Very urgent	Severe pain	Gastro-intestinal	no
790	Sophia Childrens Hospital	11.06.2007	15.52					Urgent	Urgent	Moderate pain	Other problems	no
791	Sophia Childrens Hospital	11.06.2007	5.28					Urgent	Urgent	Moderate pain	Trauma	no
792	Sophia Childrens Hospital	11.06.2007	15.93					Urgent	Urgent	Moderate pain	Other problems	no
793	Sophia Childrens Hospital	11.06.2007	8.58					Urgent	Urgent	Moderate pain	Wounds	no
794	Sophia Childrens Hospital	11.06.2007	10.32					Urgent	Urgent	Moderate pain	Trauma	no
795	Sophia Childrens Hospital	11.06.2007	12.88					Urgent	Urgent	Moderate pain	Trauma	no
796	Sophia Childrens Hospital	11.06.2007	7.15					Urgent	Urgent	Moderate pain	Trauma	no
797	Sophia Childrens Hospital	11.06.2007	0.22					Urgent	Urgent	Moderate pain	Wounds	no
798	Sophia Childrens Hospital	11.06.2007	7.27					Urgent	Urgent	Moderate pain	Other problems	no
799	Sophia Childrens Hospital	11.06.2007	9.01					Urgent	Urgent	Moderate pain	Trauma	no
800	Sophia Childrens Hospital	11.06.2007	2.74			36.9		Urgent	Urgent	Moderate pain/itch	Rash	no
801	Sophia Childrens Hospital	11.06.2007	1.8			36.4		Urgent	Urgent	Inappropriate history	Other problems	no
802	Sophia Childrens Hospital	11.06.2007	1.97					Standard	Standard	Pain	Wounds	no
803	Sophia Childrens Hospital	11.06.2007	12.6					Standard	Standard	Pain	Trauma	no
804	Sophia Childrens Hospital	11.06.2007	15.64					Standard	Standard	Local inflammation	Wounds	no
805	Sophia Childrens Hospital	11.06.2007	0.64			37.4		Standard	Standard	Recent problem	Urinary tract problems	no
806	Sophia Childrens Hospital	11.06.2007	0.04	60	160	37.4	100	Standard	Standard	Recent problem	Dyspnea	no
807	Sophia Childrens Hospital	11.06.2007	0.54					Standard	Standard	Recent problem	Ear, nose, throat	no
808	Sophia Childrens Hospital	11.06.2007	0.05	37	182	37.5	100	Standard	Standard	Recent problem	Dyspnea	yes
809	Sophia Childrens Hospital	11.06.2007	0.1			37.7		Urgent	Urgent	Significant history	Gastro-intestinal	no
810	Sophia Childrens Hospital	11.06.2007	4.37		140			Very urgent	Very urgent	Altered conscious level	Other problems	no
811	Sophia Childrens Hospital	11.06.2007	3.12	36	119	37.8		Urgent	Urgent	Visable abdominal mass	Gastro-intestinal	no
812	Sophia Childrens Hospital	11.06.2007	6.24					Standard	Standard	Swelling	Urinary tract problems	no
813	Sophia Childrens Hospital	12.06.2007	3.12		108	37.1		Urgent	Standard	Persistent vomiting	Other problems	no
814	Sophia Childrens Hospital	12.06.2007	12.85					Very urgent	Very urgent	Severe pain	Trauma	yes
815	Sophia Childrens Hospital	12.06.2007	0.88	32		40.7		Very urgent	Urgent	Very Hot	Fever without source	no
816	Sophia Childrens Hospital	12.06.2007	2.77	48	144	39.9		Very urgent	Urgent	Very Hot	Fever without source	yes
817	Sophia Childrens Hospital	12.06.2007	11.79	24	109	39.8	96	Very urgent	Urgent	Very Hot	Fever without source	no
818	Sophia Childrens Hospital	12.06.2007	10.92	20	105	39.2	99	Very urgent	Urgent	Hot child	Neurological	yes
819	Sophia Childrens Hospital	12.06.2007	1.08	60	180	38.7		Very urgent	Very urgent	Hot child	Neurological	yes
820	Sophia Childrens Hospital	12.06.2007	12.65					Urgent	Urgent	Moderate pain	Trauma	no
821	Sophia Childrens Hospital	12.06.2007	9.85		110	39.4		Urgent	Urgent	Moderate pain	Urinary tract problems	yes
822	Sophia Childrens Hospital	12.06.2007	7.39					Urgent	Urgent	Moderate pain	Trauma	no
823	Sophia Childrens Hospital	12.06.2007	11.03	24	120	35.8		Urgent	Urgent	Moderate pain	Trauma	no
824	Sophia Childrens Hospital	12.06.2007	4.52					Urgent	Urgent	Moderate pain	Trauma	no
825	Sophia Childrens Hospital	12.06.2007	15.15					Urgent	Urgent	Moderate pain	Trauma	no
826	Sophia Childrens Hospital	12.06.2007	0.98					Urgent	Urgent	Moderate pain	Trauma	no
827	Sophia Childrens Hospital	12.06.2007	7.76					Urgent	Urgent	Moderate pain	Trauma	no
828	Sophia Childrens Hospital	12.06.2007	12.2					Urgent	Urgent	Moderate pain	Other problems	no
829	Sophia Childrens Hospital	12.06.2007	9.52					Urgent	Urgent	Moderate pain	Trauma	no
830	Sophia Childrens Hospital	12.06.2007	0.12		150			Very urgent	Very urgent	Significant mechanism of injury	Trauma	yes
831	Sophia Childrens Hospital	12.06.2007	1.17					Very urgent	Very urgent	Significant mechanism of injury	Trauma	no
832	Sophia Childrens Hospital	12.06.2007	11.89					Standard	Standard	Pain	Trauma	no
833	Sophia Childrens Hospital	12.06.2007	2.01					Standard	Standard	Pain	Neurological	no
834	Sophia Childrens Hospital	12.06.2007	10.85					Standard	Standard	Recent injury	Trauma	no
835	Sophia Childrens Hospital	12.06.2007	0.22			38		Urgent	Urgent	Significant history	Other problems	no
836	Sophia Childrens Hospital	12.06.2007	0.33			36.9		Urgent	Urgent	Significant history	Gastro-intestinal	no
837	Sophia Childrens Hospital	12.06.2007	1.57	48	118	38		Very urgent	Very urgent	Inceased work of breathing	Dyspnea	no
838	Sophia Childrens Hospital	13.06.2007	8.87					Urgent	Urgent	Gross deformity	Trauma	yes
839	Sophia Childrens Hospital	13.06.2007	0.18	64	200	39.7	100	Very urgent	Very urgent	Very Hot	Fever without source	yes
840	Sophia Childrens Hospital	13.06.2007	0.6	54	140	38.5		Very urgent	Urgent	Hot child	Fever without source	no
841	Sophia Childrens Hospital	13.06.2007	4.33	24		37.6		Very urgent	Urgent	Hot child	Fever without source	no
842	Sophia Childrens Hospital	13.06.2007	11.13					Urgent	Urgent	Moderate pain	Wounds	no
843	Sophia Childrens Hospital	13.06.2007	4.69					Urgent	Urgent	Moderate pain	Trauma	no
844	Sophia Childrens Hospital	13.06.2007	13.95					Urgent	Urgent	Moderate pain	Trauma	no
845	Sophia Childrens Hospital	13.06.2007	10.56					Urgent	Urgent	Moderate pain	Trauma	no
846	Sophia Childrens Hospital	13.06.2007	2.81			38.7		Urgent	Urgent	Moderate pain/itch	Rash	no
847	Sophia Childrens Hospital	13.06.2007	2.06		140	35.9	100	Emergent	Emergent	Unresponsive child	Other problems	yes
848	Sophia Childrens Hospital	13.06.2007	1.45	32	108			Very urgent	Very urgent	History of overdose or intoxication	Other problems	no
849	Sophia Childrens Hospital	13.06.2007	10.16					Standard	Standard	Pain	Trauma	no
850	Sophia Childrens Hospital	13.06.2007	2.4					Standard	Standard	Recent injury	Wounds	no
851	Sophia Childrens Hospital	13.06.2007	1.8			37.6		Standard	Standard	Recent problem	Gastro-intestinal	no
852	Sophia Childrens Hospital	13.06.2007	0.1					Standard	Standard	Recent problem	Gastro-intestinal	no
853	Sophia Childrens Hospital	13.06.2007	0.55			38.6		Urgent	Urgent	Significant history	Other problems	yes
854	Sophia Childrens Hospital	13.06.2007	3.99			39.2		Urgent	Urgent	Significant history	Other problems	no
855	Sophia Childrens Hospital	13.06.2007	0.98					Standard	Standard	Swelling	Trauma	no
856	Sophia Childrens Hospital	14.06.2007	0.1					Urgent	Urgent	Persistent vomiting	Gastro-intestinal	no
857	Sophia Childrens Hospital	14.06.2007	6.54	28	120	39		Urgent	Standard	Persistent vomiting	Gastro-intestinal	yes
858	Sophia Childrens Hospital	14.06.2007	3.96		100	38.2		Standard	Standard	Vomiting	Gastro-intestinal	no
859	Sophia Childrens Hospital	14.06.2007	2.01		152	37.9		Standard	Standard	Vomiting	Gastro-intestinal	no
860	Sophia Childrens Hospital	14.06.2007	13.49		88	35.9		Non urgent	Non urgent	No criteria	Gastro-intestinal	no
861	Sophia Childrens Hospital	14.06.2007	0.53			40.4		Very urgent	Urgent	Very Hot	Fever without source	no
862	Sophia Childrens Hospital	14.06.2007	7.19		76	36.8		Urgent	Urgent	Moderate pain	Neurological	no
863	Sophia Childrens Hospital	14.06.2007	3.01		96			Urgent	Urgent	Moderate pain	Other problems	no
864	Sophia Childrens Hospital	14.06.2007	7.86					Urgent	Urgent	Moderate pain	Wounds	no
865	Sophia Childrens Hospital	14.06.2007	11.33					Urgent	Urgent	Moderate pain	Trauma	no
866	Sophia Childrens Hospital	14.06.2007	1.52	32	120			Urgent	Urgent	Moderate pain/itch	Rash	no
867	Sophia Childrens Hospital	14.06.2007	4.39					Urgent	Urgent	Moderate pain/itch	Rash	no
868	Sophia Childrens Hospital	14.06.2007	13.56		100			Standard	Standard	Pain	Other problems	no
869	Sophia Childrens Hospital	14.06.2007	6.33					Standard	Standard	Recent injury	Trauma	no
870	Sophia Childrens Hospital	14.06.2007	13.99	12	96	36.8		Standard	Standard	Recent problem	Gastro-intestinal	yes
871	Sophia Childrens Hospital	14.06.2007	8.76		22	36.1		Standard	Standard	Recent problem	Gastro-intestinal	no
872	Sophia Childrens Hospital	14.06.2007	1.89			36.7		Standard	Standard	Recent problem	Gastro-intestinal	no
873	Sophia Childrens Hospital	14.06.2007	2.27	32	128	38.3	99	Very urgent	Very urgent	Inceased work of breathing	Dyspnea	no
874	Sophia Childrens Hospital	14.06.2007	7.99					Standard	Standard	Swelling	Trauma	no
875	Sophia Childrens Hospital	14.06.2007	7.13					Standard	Standard	Swelling	Trauma	no
876	Sophia Childrens Hospital	14.06.2007	3.2	28	72	37	100	Urgent	Urgent	Vertigo	Ear, nose, throat	yes
877	Sophia Childrens Hospital	15.06.2007	12.28	20	84	36.2	100	Urgent	Urgent	Hyperglycaemia	Other problems	no
878	Sophia Childrens Hospital	15.06.2007	4.34		142	38.7	100	Very urgent	Urgent	Hot child	Fever without source	no
879	Sophia Childrens Hospital	15.06.2007	13.2					Urgent	Urgent	Moderate pain	Trauma	no
880	Sophia Childrens Hospital	15.06.2007	13.59					Urgent	Urgent	Moderate pain	Trauma	no
881	Sophia Childrens Hospital	15.06.2007	2.49		101			Urgent	Urgent	Moderate pain	Trauma	no
882	Sophia Childrens Hospital	15.06.2007	3.13		125	38.5	99	Urgent	Urgent	Moderate pain	Gastro-intestinal	no
883	Sophia Childrens Hospital	15.06.2007	12.14					Urgent	Urgent	Moderate pain	Trauma	no
884	Sophia Childrens Hospital	15.06.2007	0.47			38.8		Urgent	Urgent	Moderate pain	Gastro-intestinal	no
885	Sophia Childrens Hospital	15.06.2007	0.22					Urgent	Urgent	Moderate pain	Gastro-intestinal	no
886	Sophia Childrens Hospital	15.06.2007	11.25					Standard	Standard	Pain	Trauma	no
887	Sophia Childrens Hospital	15.06.2007	11.02					Standard	Standard	Pain	Trauma	no
888	Sophia Childrens Hospital	15.06.2007	1.53					Standard	Standard	Recent injury	Trauma	no
889	Sophia Childrens Hospital	15.06.2007	3.52					Standard	Standard	Recent injury	Wounds	no
890	Sophia Childrens Hospital	15.06.2007	5.49			36.8		Standard	Standard	Recent problem	Other problems	no
891	Sophia Childrens Hospital	15.06.2007	1.58					Standard	Standard	Recent problem	Other problems	no
892	Sophia Childrens Hospital	15.06.2007	0.43					Standard	Standard	Recent problem	Gastro-intestinal	no
893	Sophia Childrens Hospital	15.06.2007	0.37					Standard	Standard	Recent problem	Other problems	no
894	Sophia Childrens Hospital	15.06.2007	5.91		120	37.9		Urgent	Urgent	Significant history	Other problems	no
895	Sophia Childrens Hospital	15.06.2007	15.45			37.8		Urgent	Urgent	Significant history	Other problems	no
896	Sophia Childrens Hospital	15.06.2007	0.4	52	180	38.5	100	Very urgent	Very urgent	Inceased work of breathing	Dyspnea	no
897	Sophia Childrens Hospital	15.06.2007	8.37					Standard	Standard	Swelling	Trauma	no
898	Sophia Childrens Hospital	16.06.2007	0.79	30	210	40.2		Standard	Standard	Vomiting	Gastro-intestinal	no
899	Sophia Childrens Hospital	16.06.2007	4.07			38.7		Very urgent	Urgent	Hot child	Fever without source	no
900	Sophia Childrens Hospital	16.06.2007	4.42					Urgent	Urgent	Moderate pain	Trauma	no
901	Sophia Childrens Hospital	16.06.2007	3.79					Urgent	Urgent	Moderate pain	Wounds	no
902	Sophia Childrens Hospital	16.06.2007	2.86					Urgent	Urgent	Moderate pain	Trauma	no
903	Sophia Childrens Hospital	16.06.2007	15.74			35.9		Urgent	Urgent	Moderate pain	Other problems	no
904	Sophia Childrens Hospital	16.06.2007	8.99		82			Urgent	Urgent	Moderate pain	Other problems	no
905	Sophia Childrens Hospital	16.06.2007	7.95					Urgent	Urgent	Moderate pain	Trauma	no
906	Sophia Childrens Hospital	16.06.2007	8.14			37.6		Urgent	Urgent	Moderate pain/itch	Rash	no
907	Sophia Childrens Hospital	16.06.2007	15.07	23	97			Emergent	Emergent	Unresponsive child	Other problems	yes
908	Sophia Childrens Hospital	16.06.2007	2.76	16	96	36.8		Standard	Standard	Warmth	Other problems	no
909	Sophia Childrens Hospital	16.06.2007	1.83	28	124	39.3	97	Standard	Urgent	Wheeze	Dyspnea	no
910	Sophia Childrens Hospital	16.06.2007	7.21					Standard	Standard	Pain	Other problems	no
911	Sophia Childrens Hospital	16.06.2007	7.66					Standard	Standard	Pain	Trauma	no
912	Sophia Childrens Hospital	16.06.2007	2.37					Standard	Standard	Pain/itch	Rash	no
913	Sophia Childrens Hospital	16.06.2007	1.54					Standard	Standard	Recent injury	Other problems	no
914	Sophia Childrens Hospital	16.06.2007	5.89	18	84	35.8	99	Standard	Standard	Recent problem	Neurological	no
915	Sophia Childrens Hospital	16.06.2007	3.21					Urgent	Urgent	Significant history	Other problems	no
916	Sophia Childrens Hospital	16.06.2007	3.76					Standard	Standard	Swelling	Trauma	no
917	Sophia Childrens Hospital	17.06.2007	0.55			38		Urgent	Standard	Persistent vomiting	Gastro-intestinal	no
918	Sophia Childrens Hospital	17.06.2007	11.99					Very urgent	Very urgent	Severe pain	Wounds	no
919	Sophia Childrens Hospital	17.06.2007	7.89					Very urgent	Very urgent	Severe pain	Trauma	no
920	Sophia Childrens Hospital	17.06.2007	14.4	24	80	38.9		Very urgent	Very urgent	Severe pain	Gastro-intestinal	no
921	Sophia Childrens Hospital	17.06.2007	0.97			36.5		Non urgent	Non urgent	No criteria	Rash	no
922	Sophia Childrens Hospital	17.06.2007	10.57		90	36.4	97	Urgent	Urgent	No improvement with own asthma treatment	Dyspnea	yes
923	Sophia Childrens Hospital	17.06.2007	5.63					Urgent	Urgent	Moderate pain	Trauma	no
924	Sophia Childrens Hospital	17.06.2007	9.62			35.8		Urgent	Urgent	Moderate pain	Gastro-intestinal	yes
925	Sophia Childrens Hospital	17.06.2007	1.56					Urgent	Urgent	Moderate pain	Wounds	no
926	Sophia Childrens Hospital	17.06.2007	11.44		76	36.9		Urgent	Urgent	Moderate pain	Gastro-intestinal	no
927	Sophia Childrens Hospital	17.06.2007	4.66	14	100	36.2	99	Urgent	Urgent	New neuro-symptoms or signs	Neurological	no
928	Sophia Childrens Hospital	17.06.2007	2.32			37.2		Standard	Standard	Pain	Ear, nose, throat	no
929	Sophia Childrens Hospital	17.06.2007	9.23			37.8		Standard	Standard	Pain	Ear, nose, throat	no
930	Sophia Childrens Hospital	17.06.2007	2.09					Standard	Standard	Recent injury	Other problems	no
931	Sophia Childrens Hospital	17.06.2007	7.27					Standard	Standard	Recent injury	Wounds	no
932	Sophia Childrens Hospital	17.06.2007	8.66	18	67	36.2	98	Standard	Standard	Recent problem	Neurological	no
933	Sophia Childrens Hospital	17.06.2007	2.08			39		Standard	Standard	Recent problem	Other problems	no
934	Sophia Childrens Hospital	17.06.2007	0.19	44	160	37.2	96	Urgent	Urgent	Significant history	Gastro-intestinal	no
935	Sophia Childrens Hospital	17.06.2007	3.01					Emergent	Emergent	Stridor	Dyspnea	yes
936	Sophia Childrens Hospital	18.06.2007	11.44	28	70	37.6		Urgent	Standard	Persistent vomiting	Gastro-intestinal	no
937	Sophia Childrens Hospital	18.06.2007	13.19		81		99	Non urgent	Non urgent	No criteria	Dyspnea	no
938	Sophia Childrens Hospital	18.06.2007	11.84					Urgent	Urgent	Moderate pain	Trauma	no
939	Sophia Childrens Hospital	18.06.2007	15.35					Urgent	Urgent	Moderate pain	Trauma	no
940	Sophia Childrens Hospital	18.06.2007	9.52		103	36.8	95	Standard	Standard	Warmth	Other problems	no
941	Sophia Childrens Hospital	18.06.2007	0.39			37.5		Standard	Standard	Warmth	Other problems	no
942	Sophia Childrens Hospital	18.06.2007	15.1					Standard	Standard	Pain	Trauma	no
943	Sophia Childrens Hospital	18.06.2007	13.29					Standard	Standard	Pain	Trauma	no
944	Sophia Childrens Hospital	18.06.2007	3.55					Standard	Standard	Pain	Other problems	no
945	Sophia Childrens Hospital	18.06.2007	2.79					Standard	Standard	Pain	Trauma	no
946	Sophia Childrens Hospital	18.06.2007	3.95					Standard	Standard	Pain	Trauma	no
947	Sophia Childrens Hospital	18.06.2007	11.77					Standard	Standard	Pain	Wounds	no
948	Sophia Childrens Hospital	18.06.2007	0.11		168	37.4		Urgent	Urgent	Significant history	Gastro-intestinal	no
949	Sophia Childrens Hospital	18.06.2007	11.73		116	36.6		Urgent	Urgent	Significant history	Other problems	yes
950	Sophia Childrens Hospital	18.06.2007	0.78	64	120	38	99	Urgent	Urgent	Significant history	Other problems	no
951	Sophia Childrens Hospital	18.06.2007	8.35	24	136	38.1	88	Very urgent	Very urgent	Very low SaO2	Dyspnea	no
952	Sophia Childrens Hospital	18.06.2007	15.68		84			Urgent	Urgent	Significant history	Other problems	yes
953	Sophia Childrens Hospital	18.06.2007	5.54					Standard	Standard	Swelling	Trauma	no
954	Sophia Childrens Hospital	19.06.2007	8.51	16				Very urgent	Very urgent	Acutely passing fresh or altered blood PR	Gastro-intestinal	no
955	Sophia Childrens Hospital	19.06.2007	4.03	40	156	36.6	94	Urgent	Urgent	Significant history of asthma	Dyspnea	no
956	Sophia Childrens Hospital	19.06.2007	12.7		95	39.5	99	Very urgent	Very urgent	Severe pain	Neurological	yes
957	Sophia Childrens Hospital	19.06.2007	2.97			41		Very urgent	Urgent	Very Hot	Fever without source	no
958	Sophia Childrens Hospital	19.06.2007	3.08	24	120	40.9		Very urgent	Urgent	Very Hot	Fever without source	no
959	Sophia Childrens Hospital	19.06.2007	7.03	26	115	35.1	100	Emergent	Emergent	Currently fitting	Neurological	yes
960	Sophia Childrens Hospital	19.06.2007	1.01			38.3		Very urgent	Urgent	Hot child	Fever without source	no
961	Sophia Childrens Hospital	19.06.2007	2.89	36	124	39		Very urgent	Urgent	Hot child	Fever without source	no
962	Sophia Childrens Hospital	19.06.2007	0.83	36	160	39.4		Very urgent	Urgent	Hot child	Fever without source	no
963	Sophia Childrens Hospital	19.06.2007	14.13		94	36.4		Urgent	Urgent	Hot	Other problems	no
964	Sophia Childrens Hospital	19.06.2007	6.44			37.5		Urgent	Urgent	Moderate pain	Gastro-intestinal	no
965	Sophia Childrens Hospital	19.06.2007	7.04					Urgent	Urgent	Moderate pain	Trauma	yes
966	Sophia Childrens Hospital	19.06.2007	0.23					Urgent	Urgent	Moderate pain	Other problems	no
967	Sophia Childrens Hospital	19.06.2007	8.92					Urgent	Urgent	Moderate pain	Trauma	no
968	Sophia Childrens Hospital	19.06.2007	15		60			Urgent	Urgent	Moderate pain	Gastro-intestinal	no
969	Sophia Childrens Hospital	19.06.2007	5.41					Urgent	Urgent	Moderate pain	Trauma	no
970	Sophia Childrens Hospital	19.06.2007	4.75	20	111	36.8		Urgent	Urgent	New neuro-symptoms or signs	Neurological	no
971	Sophia Childrens Hospital	19.06.2007	0.82			37.6		Urgent	Urgent	Inappropriate history	Other problems	no
972	Sophia Childrens Hospital	19.06.2007	11.81					Standard	Standard	Pain	Trauma	no
973	Sophia Childrens Hospital	19.06.2007	1.92					Standard	Standard	Pain	Trauma	no
974	Sophia Childrens Hospital	19.06.2007	8.11					Standard	Standard	Pain	Trauma	no
975	Sophia Childrens Hospital	19.06.2007	2.6					Standard	Standard	Local inflammation	Wounds	no
976	Sophia Childrens Hospital	19.06.2007	3.23					Standard	Standard	Recent injury	Other problems	no
977	Sophia Childrens Hospital	19.06.2007	14.49					Standard	Standard	Recent problem	Rash	no
978	Sophia Childrens Hospital	19.06.2007	11.33	16	76	37.7		Standard	Standard	Recent problem	Gastro-intestinal	no
979	Sophia Childrens Hospital	19.06.2007	0.92	36	148	39.1		Standard	Standard	Recent problem	Gastro-intestinal	no
980	Sophia Childrens Hospital	19.06.2007	0.28	50		38.3		Urgent	Urgent	Significant history	Gastro-intestinal	no
981	Sophia Childrens Hospital	19.06.2007	1.97			37.5		Urgent	Urgent	Significant history	Other problems	no
982	Sophia Childrens Hospital	19.06.2007	5.26		115	36.5	99	Very urgent	Very urgent	Inceased work of breathing	Dyspnea	no
983	Sophia Childrens Hospital	19.06.2007	4.75	16	108	37.5	98	Very urgent	Very urgent	Altered conscious level	Neurological	yes
984	Sophia Childrens Hospital	19.06.2007	0					Emergent	Emergent	Airway compromise	Other problems	yes
985	Sophia Childrens Hospital	20.06.2007	11.95					Very urgent	Very urgent	Severe pain	Trauma	no
986	Sophia Childrens Hospital	20.06.2007	14.43			35.3		Non urgent	Non urgent	No criteria	Trauma	no
987	Sophia Childrens Hospital	20.06.2007	0.07		178	37.6	100	Very urgent	Very urgent	Hot child	Fever without source	yes
988	Sophia Childrens Hospital	20.06.2007	2.17			39.7		Very urgent	Urgent	Very Hot	Fever without source	no
989	Sophia Childrens Hospital	20.06.2007	7.33			38.2		Urgent	Urgent	Hot	Neurological	no
990	Sophia Childrens Hospital	20.06.2007	6.35					Urgent	Urgent	Uncontrollable minor haemorrhage	Ear, nose, throat	no
991	Sophia Childrens Hospital	20.06.2007	8.42					Urgent	Urgent	Moderate pain	Trauma	no
992	Sophia Childrens Hospital	20.06.2007	5.65					Urgent	Urgent	Moderate pain	Wounds	no
993	Sophia Childrens Hospital	20.06.2007	1.57					Urgent	Urgent	Moderate pain	Trauma	no
994	Sophia Childrens Hospital	20.06.2007	2.77			37.7		Urgent	Urgent	Moderate pain	Gastro-intestinal	no
995	Sophia Childrens Hospital	20.06.2007	8.04					Standard	Standard	Pain	Trauma	no
996	Sophia Childrens Hospital	20.06.2007	2.93					Standard	Standard	Local inflammation	Other problems	no
997	Sophia Childrens Hospital	20.06.2007	4.25					Standard	Standard	Recent injury	Wounds	no
998	Sophia Childrens Hospital	20.06.2007	12.2					Standard	Standard	Recent injury	Trauma	no
999	Sophia Childrens Hospital	20.06.2007	3.93			37.2		Urgent	Urgent	Significant history	Gastro-intestinal	no
1000	Sophia Childrens Hospital	20.06.2007	15.75	24	100	37		Urgent	Urgent	Significant history	Other problems	yes
1001	Sophia Childrens Hospital	20.06.2007	1.11	32	120	37.6		Urgent	Urgent	Significant history	Gastro-intestinal	no
1002	Sophia Childrens Hospital	20.06.2007	0.81	56	163	36.4	97	Very urgent	Very urgent	Inceased work of breathing	Dyspnea	yes
1003	Sophia Childrens Hospital	20.06.2007	4.04	60	176	37.2	88	Very urgent	Very urgent	Inceased work of breathing	Dyspnea	yes
1004	Sophia Childrens Hospital	20.06.2007	5.26	30	130	37.1	95	Very urgent	Very urgent	Inceased work of breathing	Dyspnea	no
1005	Sophia Childrens Hospital	20.06.2007	8.93					Standard	Standard	Swelling	Trauma	no
1006	Sophia Childrens Hospital	20.06.2007	14.17	20	56		100	Emergent	Emergent	Unresponsive	Neurological	no
1007	Sophia Childrens Hospital	20.06.2007	0.28	32	124	37.6		Very urgent	Very urgent	Fails to react to parents	Other problems	yes
1008	Sophia Childrens Hospital	21.06.2007	2.23			38.2		Urgent	Urgent	Inappropriate history	Trauma	no
1009	Sophia Childrens Hospital	21.06.2007	5.77	20	88			Very urgent	Very urgent	Significant history of allergy	Wounds	no
1010	Sophia Childrens Hospital	21.06.2007	0.11	36	140	36.9	99	Urgent	Urgent	Not feeding	Other problems	no
1011	Sophia Childrens Hospital	21.06.2007	3.41					Very urgent	Very urgent	Severe pain	Wounds	no
1012	Sophia Childrens Hospital	21.06.2007	2.62			40.6		Very urgent	Urgent	Very Hot	Ear, nose, throat	no
1013	Sophia Childrens Hospital	21.06.2007	0.08		220	38.5	100	Very urgent	Very urgent	Hot child	Fever without source	yes
1014	Sophia Childrens Hospital	21.06.2007	1.55			38		Very urgent	Urgent	Hot child	Fever without source	no
1015	Sophia Childrens Hospital	21.06.2007	0.24	40	208	39.2	98	Very urgent	Very urgent	Hot child	Neurological	yes
1016	Sophia Childrens Hospital	21.06.2007	2			38.5		Very urgent	Urgent	Hot child	Other problems	no
1017	Sophia Childrens Hospital	21.06.2007	11.58					Urgent	Urgent	Frank haematuria	Urinary tract problems	no
1018	Sophia Childrens Hospital	21.06.2007	9.98					Urgent	Urgent	Moderate pain	Trauma	no
1019	Sophia Childrens Hospital	21.06.2007	6.44					Urgent	Urgent	Moderate pain	Other problems	no
1020	Sophia Childrens Hospital	21.06.2007	12.69					Standard	Standard	Pain	Trauma	no
1021	Sophia Childrens Hospital	21.06.2007	13.42	12	80	36.9		Standard	Standard	Pain	Neurological	no
1022	Sophia Childrens Hospital	21.06.2007	5.12					Standard	Standard	Pain	Trauma	no
1023	Sophia Childrens Hospital	21.06.2007	1.38					Standard	Standard	Pain	Trauma	no
1024	Sophia Childrens Hospital	21.06.2007	2.99					Standard	Standard	Local inflammation	Wounds	no
1025	Sophia Childrens Hospital	21.06.2007	13.1					Standard	Standard	Recent injury	Trauma	no
1026	Sophia Childrens Hospital	21.06.2007	6.35					Standard	Standard	Recent problem	Ear, nose, throat	no
1027	Sophia Childrens Hospital	21.06.2007	11.81			36.4		Standard	Standard	Recent problem	Gastro-intestinal	no
1028	Sophia Childrens Hospital	21.06.2007	1.11					Standard	Non urgent	Scalp haemorrhage	Other problems	no
1029	Sophia Childrens Hospital	21.06.2007	0.23					Urgent	Urgent	Significant history	Other problems	no
1030	Sophia Childrens Hospital	21.06.2007	2.72		171	37.5	93	Very urgent	Very urgent	Inceased work of breathing	Dyspnea	no
1031	Sophia Childrens Hospital	21.06.2007	3.67			36.3		Urgent	Urgent	Visable abdominal mass	Gastro-intestinal	no
1032	Sophia Childrens Hospital	22.06.2007	4.94	25	120	36.3	100	Emergent	Emergent	Inadequate breathing	Neurological	yes
1033	Sophia Childrens Hospital	22.06.2007	6.38		100	39.6	100	Very urgent	Urgent	Hot child	Fever without source	no
1034	Sophia Childrens Hospital	22.06.2007	1.36	30	152	39.8	100	Very urgent	Very urgent	Hot child	Neurological	yes
1035	Sophia Childrens Hospital	22.06.2007	11.34			39.8		Very urgent	Very urgent	Hot child	Neurological	yes
1036	Sophia Childrens Hospital	22.06.2007	4.07		108	39.5		Very urgent	Urgent	Hot child	Fever without source	no
1037	Sophia Childrens Hospital	22.06.2007	2.9	52	168	39.5		Very urgent	Urgent	Hot child	Fever without source	yes
1038	Sophia Childrens Hospital	22.06.2007	3.21	36	112	37.2		Standard	Standard	Chest infection	Dyspnea	no
1039	Sophia Childrens Hospital	22.06.2007	3.68					Urgent	Urgent	Moderate pain	Trauma	no
1040	Sophia Childrens Hospital	22.06.2007	15.2	16	84	36		Urgent	Urgent	Moderate pain	Other problems	no
1041	Sophia Childrens Hospital	22.06.2007	1.43	32	140	37.6		Urgent	Urgent	Moderate pain	Gastro-intestinal	no
1042	Sophia Childrens Hospital	22.06.2007	5.47					Urgent	Urgent	Moderate pain	Trauma	no
1043	Sophia Childrens Hospital	22.06.2007	5.11		92			Urgent	Urgent	New neuro-symptoms or signs	Other problems	no
1044	Sophia Childrens Hospital	22.06.2007	0.36	48	173	37.6	100	Standard	Urgent	Wheeze	Dyspnea	no
1045	Sophia Childrens Hospital	22.06.2007	7.82					Standard	Standard	Pain	Trauma	no
1046	Sophia Childrens Hospital	22.06.2007	12.97					Standard	Standard	Local inflammation	Other problems	no
1047	Sophia Childrens Hospital	22.06.2007	1.67					Standard	Standard	Local inflammation	Wounds	no
1048	Sophia Childrens Hospital	22.06.2007	0.16			37.3		Standard	Standard	Recent problem	local infection/abscess	no
1049	Sophia Childrens Hospital	22.06.2007	0.99					Standard	Standard	Scalp haemorrhage	Other problems	no
1050	Sophia Childrens Hospital	22.06.2007	10.1	20	121	36.3	83	Urgent	Urgent	Significant history	Other problems	no
1051	Sophia Childrens Hospital	22.06.2007	0.08			37.1		Urgent	Urgent	Significant history	Gastro-intestinal	no
1052	Sophia Childrens Hospital	22.06.2007	0.6					Urgent	Urgent	Not passing urine	Urinary tract problems	no
1053	Sophia Childrens Hospital	22.06.2007	10.44					Very urgent	Very urgent	Vascular compromise	Trauma	yes
1054	Sophia Childrens Hospital	23.06.2007	0.21	24		37.9		Urgent	Urgent	Persistent vomiting	Gastro-intestinal	no
1055	Sophia Childrens Hospital	23.06.2007	1.12	20		37.6		Very urgent	Very urgent	Acutely passing fresh or altered blood PR	Gastro-intestinal	yes
1056	Sophia Childrens Hospital	23.06.2007	10.69					Urgent	Urgent	Gross deformity	Trauma	yes
1057	Sophia Childrens Hospital	23.06.2007	13.18			37.2		Non urgent	Non urgent	No criteria	Other problems	no
1058	Sophia Childrens Hospital	23.06.2007	4.92		88	38.1		Very urgent	Urgent	Hot child	Fever without source	no
1059	Sophia Childrens Hospital	23.06.2007	0.7	40	132	39.7		Very urgent	Urgent	Hot child	Fever without source	no
1060	Sophia Childrens Hospital	23.06.2007	2.08		142	39.7	96	Very urgent	Very urgent	Hot child	Neurological	no
1061	Sophia Childrens Hospital	23.06.2007	0.65	44	160	39.5		Very urgent	Urgent	Hot child	Fever without source	no
1062	Sophia Childrens Hospital	23.06.2007	0.21					Urgent	Urgent	Prolonged or uninterrupted crying	Other problems	no
1063	Sophia Childrens Hospital	23.06.2007	0.29	80	215	37.6	100	Emergent	Emergent	Airway compromised	Dyspnea	yes
1064	Sophia Childrens Hospital	23.06.2007	8.8	24	84	37.9		Urgent	Urgent	Moderate pain	Other problems	no
1065	Sophia Childrens Hospital	23.06.2007	2.54		112	37.9	99	Urgent	Urgent	New neuro-symptoms or signs	Neurological	no
1066	Sophia Childrens Hospital	23.06.2007	5.19					Urgent	Urgent	Inappropriate history	Other problems	no
1067	Sophia Childrens Hospital	23.06.2007	3.81					Very urgent	Very urgent	Significant mechanism of injury	Trauma	no
1068	Sophia Childrens Hospital	23.06.2007	2.08					Standard	Standard	Local inflammation	Wounds	no
1069	Sophia Childrens Hospital	23.06.2007	3.68					Standard	Standard	Recent injury	Trauma	no
1070	Sophia Childrens Hospital	23.06.2007	1.66	26	100			Standard	Standard	Recent injury	Wounds	no
1071	Sophia Childrens Hospital	23.06.2007	12.99		64			Standard	Standard	Recent injury	Wounds	no
1072	Sophia Childrens Hospital	23.06.2007	3.4					Standard	Standard	Recent problem	Other problems	no
1073	Sophia Childrens Hospital	23.06.2007	3	16		37		Standard	Standard	Recent problem	Gastro-intestinal	no
1074	Sophia Childrens Hospital	23.06.2007	0.19	36		36.7		Urgent	Urgent	Significant history	Other problems	no
1075	Sophia Childrens Hospital	23.06.2007	2.83	32	180	37.7	100	Very urgent	Very urgent	Inceased work of breathing	Dyspnea	yes
1076	Sophia Childrens Hospital	23.06.2007	4.1					Standard	Standard	Swelling	Trauma	no
1077	Sophia Childrens Hospital	24.06.2007	9.08	20	80	35	99	Very urgent	Very urgent	Rapid onset	Neurological	yes
1078	Sophia Childrens Hospital	24.06.2007	3.38	28	132	38.5	98	Urgent	Urgent	Significant history of asthma	Dyspnea	no
1079	Sophia Childrens Hospital	24.06.2007	0.01	24	120	37.2		Urgent	Urgent	Not feeding	Other problems	yes
1080	Sophia Childrens Hospital	24.06.2007	1.82		128	36.7		Very urgent	Very urgent	Severe pain	Wounds	yes
1081	Sophia Childrens Hospital	24.06.2007	15.75		92	37.7	100	Non urgent	Non urgent	No criteria	Dyspnea	no
1082	Sophia Childrens Hospital	24.06.2007	1.42	30	116	39.4		Very urgent	Urgent	Hot child	Fever without source	no
1083	Sophia Childrens Hospital	24.06.2007	0.68		128	38.1		Very urgent	Urgent	Hot child	Fever without source	no
1084	Sophia Childrens Hospital	24.06.2007	0.84		140	38.7		Very urgent	Urgent	Hot child	Fever without source	no
1085	Sophia Childrens Hospital	24.06.2007	1.53		140	38.7		Urgent	Urgent	Hot	local infection/abscess	no
1086	Sophia Childrens Hospital	24.06.2007	12.3					Urgent	Urgent	Moderate pain	Trauma	no
1087	Sophia Childrens Hospital	24.06.2007	3.77					Urgent	Urgent	Moderate pain	Trauma	no
1088	Sophia Childrens Hospital	24.06.2007	0.76					Urgent	Urgent	Moderate pain	Wounds	no
1089	Sophia Childrens Hospital	24.06.2007	7.34					Urgent	Urgent	Moderate pain	Trauma	no
1090	Sophia Childrens Hospital	24.06.2007	5.31					Urgent	Urgent	Moderate pain	Trauma	no
1091	Sophia Childrens Hospital	24.06.2007	1.85	28	80	37.5	100	Urgent	Urgent	New neuro-symptoms or signs	Neurological	yes
1092	Sophia Childrens Hospital	24.06.2007	2.58			36.5		Standard	Standard	Warmth	Ear, nose, throat	no
1093	Sophia Childrens Hospital	24.06.2007	2.97		104	36.7		Very urgent	Very urgent	Significant mechanism of injury	Other problems	no
1094	Sophia Childrens Hospital	24.06.2007	2.62	32	80			Standard	Standard	Recent problem	Other problems	no
1095	Sophia Childrens Hospital	24.06.2007	1.24	32	100	37.9		Standard	Standard	Recent problem	Gastro-intestinal	no
1096	Sophia Childrens Hospital	24.06.2007	6.65					Standard	Standard	Recent problem	Gastro-intestinal	no
1097	Sophia Childrens Hospital	24.06.2007	0.43		116		69	Urgent	Urgent	Significant history	Other problems	no
1098	Sophia Childrens Hospital	24.06.2007	0.13			37.4		Urgent	Urgent	Significant history	Other problems	no
1099	Sophia Childrens Hospital	24.06.2007	2.44	32	120	36.8	94	Very urgent	Very urgent	Inceased work of breathing	Dyspnea	no
1100	Sophia Childrens Hospital	24.06.2007	7.65	16	87	37.4		Standard	Standard	Swelling	Trauma	no
1101	Sophia Childrens Hospital	25.06.2007	11.98		112	39.7		Very urgent	Very urgent	Severe pain	Urinary tract problems	yes
1102	Sophia Childrens Hospital	25.06.2007	1.73			39.5		Very urgent	Urgent	Very Hot	Ear, nose, throat	no
1103	Sophia Childrens Hospital	25.06.2007	1.3			39.5		Emergent	Emergent	Inadequate breathing	Neurological	yes
1104	Sophia Childrens Hospital	25.06.2007	1.19	24	180	38.9		Very urgent	Very urgent	Hot child	Neurological	no
1105	Sophia Childrens Hospital	25.06.2007	10.41			38.5		Very urgent	Urgent	Hot child	Fever without source	no
1106	Sophia Childrens Hospital	25.06.2007	10.12			39.7		Very urgent	Urgent	Hot child	Urinary tract problems	no
1107	Sophia Childrens Hospital	25.06.2007	6.57		88	36.8		Urgent	Urgent	Moderate pain	Gastro-intestinal	no
1108	Sophia Childrens Hospital	25.06.2007	10.35					Urgent	Urgent	Moderate pain	Trauma	no
1109	Sophia Childrens Hospital	25.06.2007	2.81					Urgent	Urgent	Moderate pain	Urinary tract problems	no
1110	Sophia Childrens Hospital	25.06.2007	9.91			36.7		Urgent	Urgent	Moderate pain	Gastro-intestinal	no
1111	Sophia Childrens Hospital	25.06.2007	9.75			38.3		Urgent	Urgent	Moderate pain	Gastro-intestinal	no
1112	Sophia Childrens Hospital	25.06.2007	5.04		96		100	Urgent	Urgent	Moderate pain	Other problems	no
1113	Sophia Childrens Hospital	25.06.2007	9.17		71	37.6	100	Urgent	Urgent	Moderate pain	Gastro-intestinal	no
1114	Sophia Childrens Hospital	25.06.2007	7		84	36.7	100	Urgent	Urgent	Moderate pain	Gastro-intestinal	no
1115	Sophia Childrens Hospital	25.06.2007	2.62					Urgent	Urgent	New neuro-symptoms or signs	Other problems	yes
1116	Sophia Childrens Hospital	25.06.2007	5.91			36.7		Standard	Standard	Warmth	local infection/abscess	no
1117	Sophia Childrens Hospital	25.06.2007	1.53					Standard	Standard	Pain	Other problems	yes
1118	Sophia Childrens Hospital	25.06.2007	11.26					Standard	Standard	Pain	Urinary tract problems	no
1119	Sophia Childrens Hospital	25.06.2007	2.84					Standard	Standard	Pain	Trauma	no
1120	Sophia Childrens Hospital	25.06.2007	0.03			37.2		Standard	Standard	Recent problem	Other problems	no
1121	Sophia Childrens Hospital	25.06.2007	0.01			37.5		Standard	Standard	Recent problem	Other problems	no
1122	Sophia Childrens Hospital	25.06.2007	15.05	32	114	37.6	98	Standard	Standard	Recent problem	Neurological	no
1123	Sophia Childrens Hospital	25.06.2007	0.18	32		37.2		Standard	Standard	Recent problem	Other problems	no
1124	Sophia Childrens Hospital	25.06.2007	0.88					Standard	Standard	Scalp haemorrhage	Other problems	no
1125	Sophia Childrens Hospital	25.06.2007	1.07	80	146	39.4	100	Very urgent	Very urgent	Inceased work of breathing	Dyspnea	no
1126	Sophia Childrens Hospital	26.06.2007	0.52		148	37.3		Standard	Standard	Vomiting	Gastro-intestinal	no
1127	Sophia Childrens Hospital	26.06.2007	0.1	56	160	37.6		Standard	Standard	Vomiting	Gastro-intestinal	no
1128	Sophia Childrens Hospital	26.06.2007	0.04					Non urgent	Non urgent	No criteria	Other problems	no
1129	Sophia Childrens Hospital	26.06.2007	9.92					Non urgent	Non urgent	No criteria	Other problems	no
1130	Sophia Childrens Hospital	26.06.2007	4.33	28	120	39.5		Very urgent	Urgent	Hot child	Fever without source	yes
1131	Sophia Childrens Hospital	26.06.2007	0.15		115	37.9		Very urgent	Very urgent	Hot child	Fever without source	yes
1132	Sophia Childrens Hospital	26.06.2007	9.1					Urgent	Urgent	Moderate pain	Trauma	no
1133	Sophia Childrens Hospital	26.06.2007	10.3					Urgent	Urgent	Moderate pain	Trauma	no
1134	Sophia Childrens Hospital	26.06.2007	4.7	32	136	38.3	98	Urgent	Urgent	Moderate pain	Gastro-intestinal	no
1135	Sophia Childrens Hospital	26.06.2007	4.76					Urgent	Urgent	Moderate pain	Wounds	no
1136	Sophia Childrens Hospital	26.06.2007	5.45					Urgent	Urgent	Moderate pain	Trauma	no
1137	Sophia Childrens Hospital	26.06.2007	0.94			37.7		Urgent	Urgent	New neuro-symptoms or signs	Neurological	no
1138	Sophia Childrens Hospital	26.06.2007	9.26	20	120			Standard	Standard	Pain	Wounds	no
1139	Sophia Childrens Hospital	26.06.2007	1.61			37.6		Standard	Standard	Recent problem	local infection/abscess	no
1140	Sophia Childrens Hospital	26.06.2007	0.82	24	120			Standard	Standard	Scalp haemorrhage	Other problems	yes
1141	Sophia Childrens Hospital	26.06.2007	0.88		146	37.5	98	Urgent	Urgent	Significant history	Gastro-intestinal	no
1142	Sophia Childrens Hospital	26.06.2007	10.42			36.7		Urgent	Urgent	Signs of dehydration	Gastro-intestinal	no
1143	Sophia Childrens Hospital	26.06.2007	13.94	52	140		90	Very urgent	Very urgent	Exhaustion	Dyspnea	yes
1144	Sophia Childrens Hospital	26.06.2007	9.77	20	100	36.6	94	Very urgent	Very urgent	Inceased work of breathing	Dyspnea	no
1145	Sophia Childrens Hospital	26.06.2007	6.71	48	132	38.5	92	Very urgent	Very urgent	Inceased work of breathing	Dyspnea	no
1146	Sophia Childrens Hospital	26.06.2007	0.79	28	105		100	Very urgent	Very urgent	Uncontrollable major haemorrhage	Other problems	yes
1147	Sophia Childrens Hospital	26.06.2007	1.12			37.6		Standard	Standard	Local infection	Wounds	no
1148	Sophia Childrens Hospital	26.06.2007	11.09					Urgent	Urgent	Unable to walk	Other problems	no
1149	Sophia Childrens Hospital	27.06.2007	6.71	24	100	35.6	96	Urgent	Urgent	Significant history of asthma	Dyspnea	no
1150	Sophia Childrens Hospital	27.06.2007	7.32		105	40.3	98	Very urgent	Very urgent	Severe pain	Gastro-intestinal	yes
1151	Sophia Childrens Hospital	27.06.2007	2.79	24	140	39.2		Very urgent	Urgent	Hot child	Fever without source	no
1152	Sophia Childrens Hospital	27.06.2007	2.74		140	39.4		Very urgent	Urgent	Hot child	Fever without source	no
1153	Sophia Childrens Hospital	27.06.2007	10.78	24	100	38.9	98	Very urgent	Very urgent	Hot child	Fever without source	no
1154	Sophia Childrens Hospital	27.06.2007	8.04			37.9		Urgent	Urgent	Moderate pain	Urinary tract problems	no
1155	Sophia Childrens Hospital	27.06.2007	2.47			39.5		Urgent	Urgent	Moderate pain	Ear, nose, throat	no
1156	Sophia Childrens Hospital	27.06.2007	0.94			36.9		Standard	Standard	Recent problem	Neurological	no
1157	Sophia Childrens Hospital	27.06.2007	11.32	16	100	38.8		Urgent	Urgent	Significant history	Other problems	no
1158	Sophia Childrens Hospital	27.06.2007	11.24	28	124	40.1	99	Very urgent	Very urgent	Inceased work of breathing	Dyspnea	no
1159	Sophia Childrens Hospital	27.06.2007	0.1			37.2	100	Urgent	Urgent	Visable abdominal mass	Gastro-intestinal	no
1160	Sophia Childrens Hospital	27.06.2007	8.61			39.1		Standard	Standard	Swelling	Trauma	no
1161	Sophia Childrens Hospital	28.06.2007	6.34		130	34.7		Emergent	Emergent	Inadequate breathing	Trauma	yes
1162	Sophia Childrens Hospital	28.06.2007	0.72			36.1		Urgent	Urgent	Frank haematuria	Urinary tract problems	no
1163	Sophia Childrens Hospital	28.06.2007	12.32					Urgent	Urgent	Moderate pain	Trauma	no
1164	Sophia Childrens Hospital	28.06.2007	13.58					Urgent	Urgent	Moderate pain	Trauma	no
1165	Sophia Childrens Hospital	28.06.2007	2.08					Urgent	Urgent	Moderate pain	Other problems	no
1166	Sophia Childrens Hospital	28.06.2007	13.14					Urgent	Urgent	Moderate pain	Trauma	no
1167	Sophia Childrens Hospital	28.06.2007	12.37					Urgent	Urgent	Moderate pain	Wounds	no
1168	Sophia Childrens Hospital	28.06.2007	6.6					Urgent	Urgent	Moderate pain/itch	Rash	no
1169	Sophia Childrens Hospital	28.06.2007	5.26		88	36.9	100	Urgent	Urgent	New neuro-symptoms or signs	Neurological	yes
1170	Sophia Childrens Hospital	28.06.2007	11.35			36.5		Standard	Standard	Warmth	Other problems	no
1171	Sophia Childrens Hospital	28.06.2007	2.59			37.1		Standard	Standard	Warmth	local infection/abscess	no
1172	Sophia Childrens Hospital	28.06.2007	0.48			37.9		Urgent	Urgent	Inappropriate history	Other problems	yes
1173	Sophia Childrens Hospital	28.06.2007	0.95	32	96	37.6		Standard	Standard	Recent problem	Other problems	no
1174	Sophia Childrens Hospital	28.06.2007	5.12	16	96	36.2		Standard	Standard	Recent problem	Other problems	no
1175	Sophia Childrens Hospital	28.06.2007	0.37		160			Standard	Standard	Scalp haemorrhage	Other problems	no
1176	Sophia Childrens Hospital	28.06.2007	0.44	38	134	37.5	73	Urgent	Urgent	Significant history	Other problems	no
1177	Sophia Childrens Hospital	28.06.2007	1.76	24	120	37.7		Urgent	Urgent	Significant history	Other problems	no
1178	Sophia Childrens Hospital	28.06.2007	0.89		153	38.6	98	Urgent	Urgent	Significant history	Gastro-intestinal	no
1179	Sophia Childrens Hospital	28.06.2007	5.89	20	120	38	98	Very urgent	Very urgent	Altered conscious level	Neurological	no
1180	Sophia Childrens Hospital	28.06.2007	0.02	40		37.5		Urgent	Urgent	Visable abdominal mass	Gastro-intestinal	no
1181	Sophia Childrens Hospital	28.06.2007	11.12	27	135	35.5	100	Emergent	Emergent	Unresponsive	Neurological	yes
1182	Sophia Childrens Hospital	28.06.2007	11.5					Standard	Standard	Local infection	Wounds	no
1183	Sophia Childrens Hospital	29.06.2007	3.84	24	120			Very urgent	Urgent	Hot child	Fever without source	no
1184	Sophia Childrens Hospital	29.06.2007	12.62	16	92	36.7		Urgent	Urgent	Moderate pain	Gastro-intestinal	no
1185	Sophia Childrens Hospital	29.06.2007	7.19					Urgent	Urgent	Moderate pain	Trauma	no
1186	Sophia Childrens Hospital	29.06.2007	1.33			37		Urgent	Urgent	Moderate pain	Trauma	no
1187	Sophia Childrens Hospital	29.06.2007	2.19			38.3		Urgent	Urgent	Moderate pain/itch	Rash	no
1188	Sophia Childrens Hospital	29.06.2007	0.74	36	160	37.2	99	Emergent	Emergent	Unresponsive child	Neurological	yes
1189	Sophia Childrens Hospital	29.06.2007	3.32	20	100	38		Urgent	Urgent	New neuro-symptoms or signs	Neurological	no
1190	Sophia Childrens Hospital	29.06.2007	1.31	40	160		98	Standard	Urgent	Wheeze	Dyspnea	no
1191	Sophia Childrens Hospital	29.06.2007	7.48					Standard	Standard	Recent injury	Wounds	no
1192	Sophia Childrens Hospital	29.06.2007	5.45					Standard	Standard	Recent injury	Wounds	no
1193	Sophia Childrens Hospital	29.06.2007	2.17					Standard	Standard	Recent injury	Other problems	no
1194	Sophia Childrens Hospital	29.06.2007	3.8		124	39.7		Standard	Standard	Recent problem	Other problems	no
1195	Sophia Childrens Hospital	29.06.2007	0.58	32	128			Standard	Standard	Recent problem	Other problems	no
1196	Sophia Childrens Hospital	29.06.2007	0.8	60	166	37.6	98	Very urgent	Very urgent	Inceased work of breathing	Dyspnea	yes
1197	Sophia Childrens Hospital	29.06.2007	7.16	24	80			Very urgent	Very urgent	Non-blanching rash	Rash	no
1198	Sophia Childrens Hospital	29.06.2007	1.15	32	129	38.4		Very urgent	Very urgent	Non-blanching rash	Rash	yes
1199	Sophia Childrens Hospital	30.06.2007	3.53		100	37.3		Very urgent	Very urgent	Rapid onset	Neurological	no
1200	Sophia Childrens Hospital	30.06.2007	2.29			39		Very urgent	Urgent	Hot child	Fever without source	no
1201	Sophia Childrens Hospital	30.06.2007	5.43	28		39.2		Very urgent	Urgent	Hot child	Fever without source	no
1202	Sophia Childrens Hospital	30.06.2007	4.79			38.3		Very urgent	Urgent	Hot child	Ear, nose, throat	no
1203	Sophia Childrens Hospital	30.06.2007	0.2			38.6		Very urgent	Very urgent	Hot child	Fever without source	yes
1204	Sophia Childrens Hospital	30.06.2007	3.41		138	37.7		Urgent	Urgent	Uncontrollable minor haemorrhage	Other problems	no
1205	Sophia Childrens Hospital	30.06.2007	4.07					Urgent	Urgent	Uncontrollable minor haemorrhage	Wounds	no
1206	Sophia Childrens Hospital	30.06.2007	11.29					Urgent	Urgent	Moderate pain	Trauma	no
1207	Sophia Childrens Hospital	30.06.2007	8.49					Urgent	Urgent	Moderate pain	Trauma	yes
1208	Sophia Childrens Hospital	30.06.2007	0.71		155		99	Very urgent	Very urgent	Significant mechanism of injury	Other problems	yes
1209	Sophia Childrens Hospital	30.06.2007	8.62					Standard	Standard	Pain	local infection/abscess	no
1210	Sophia Childrens Hospital	30.06.2007	12.06					Standard	Standard	Pain	Trauma	no
1211	Sophia Childrens Hospital	30.06.2007	6.7			37		Standard	Standard	Pain/itch	Rash	no
1212	Sophia Childrens Hospital	30.06.2007	8.77					Standard	Standard	Local inflammation	Wounds	no
1213	Sophia Childrens Hospital	30.06.2007	2.8					Standard	Standard	Recent injury	Wounds	no
1214	Sophia Childrens Hospital	30.06.2007	1.26					Standard	Standard	Recent problem	Other problems	no
1215	Sophia Childrens Hospital	30.06.2007	0	40	130	36.6		Urgent	Urgent	Significant history	Other problems	yes
1216	Sophia Childrens Hospital	30.06.2007	9.91			36.9		Urgent	Urgent	Significant history	Other problems	no
1217	Sophia Childrens Hospital	30.06.2007	3.36	16	160	39.4	99	Urgent	Urgent	Significant history	Other problems	yes
1218	Sophia Childrens Hospital	30.06.2007	0.59	72	203			Urgent	Urgent	Significant history	Gastro-intestinal	yes
1219	Sophia Childrens Hospital	30.06.2007	0.29	60	170	38	92	Very urgent	Very urgent	Inceased work of breathing	Dyspnea	yes
1220	Sophia Childrens Hospital	30.06.2007	1.25	68	145	38.3	99	Very urgent	Very urgent	Inceased work of breathing	Dyspnea	yes
1221	Sophia Childrens Hospital	01.07.2007	3.21	36	120	37.8	100	Urgent	Urgent	Significant history of asthma	Dyspnea	no
1222	Sophia Childrens Hospital	01.07.2007	1.84	24	90			Urgent	Urgent	History of unconsciousness	Other problems	no
1223	Sophia Childrens Hospital	01.07.2007	8.5		84			Standard	Standard	Vomiting	Gastro-intestinal	no
1224	Sophia Childrens Hospital	01.07.2007	11.04					Very urgent	Very urgent	Severe pain	Wounds	yes
1225	Sophia Childrens Hospital	01.07.2007	2.83	48	140	39.6		Very urgent	Urgent	Very Hot	Fever without source	yes
1226	Sophia Childrens Hospital	01.07.2007	0.27	65	146	37.8	100	Emergent	Emergent	Currently fitting	Neurological	yes
1227	Sophia Childrens Hospital	01.07.2007	1.25			40.2	98	Very urgent	Very urgent	Hot child	Neurological	no
1228	Sophia Childrens Hospital	01.07.2007	2.54			38.5		Very urgent	Urgent	Hot child	local infection/abscess	no
1229	Sophia Childrens Hospital	01.07.2007	0.66					Very urgent	Urgent	Hot child	Fever without source	no
1230	Sophia Childrens Hospital	01.07.2007	14.73			37.6		Urgent	Urgent	Moderate pain	Wounds	yes
1231	Sophia Childrens Hospital	01.07.2007	4.37	24	100			Urgent	Urgent	Moderate pain	Trauma	no
1232	Sophia Childrens Hospital	01.07.2007	3.86					Urgent	Urgent	Moderate pain	Trauma	no
1233	Sophia Childrens Hospital	01.07.2007	13.87					Urgent	Urgent	Moderate pain	Neurological	no
1234	Sophia Childrens Hospital	01.07.2007	5.88			38		Urgent	Urgent	Moderate pain	Gastro-intestinal	no
1235	Sophia Childrens Hospital	01.07.2007	1.56			38.4		Standard	Standard	Pain	Trauma	no
1236	Sophia Childrens Hospital	01.07.2007	5.45					Standard	Standard	Recent injury	Wounds	yes
1237	Sophia Childrens Hospital	01.07.2007	12.53	20	64	35.1	100	Standard	Standard	Recent problem	Neurological	yes
1238	Sophia Childrens Hospital	01.07.2007	10.79	20	80	38		Urgent	Urgent	Significant history	Other problems	no
1239	Sophia Childrens Hospital	01.07.2007	8.69					Standard	Standard	Swelling	Trauma	no
1240	Sophia Childrens Hospital	01.07.2007	7.84					Standard	Standard	Swelling	Trauma	no
1241	Sophia Childrens Hospital	02.07.2007	10.83					Very urgent	Very urgent	Severe pain	Other problems	no
1242	Sophia Childrens Hospital	02.07.2007	2.38	84				Standard	Standard	No criteria	Other problems	no
1243	Sophia Childrens Hospital	02.07.2007	0.19		160	38.1		Very urgent	Very urgent	Hot child	Fever without source	yes
1244	Sophia Childrens Hospital	02.07.2007	3.97			38.5		Urgent	Urgent	Hot	local infection/abscess	no
1245	Sophia Childrens Hospital	02.07.2007	8.39					Urgent	Urgent	Moderate pain	Trauma	no
1246	Sophia Childrens Hospital	02.07.2007	12.79			37.7		Urgent	Urgent	Moderate pain	Trauma	no
1247	Sophia Childrens Hospital	02.07.2007	1.95					Urgent	Urgent	Moderate pain	Trauma	no
1248	Sophia Childrens Hospital	02.07.2007	11.87	12	88			Urgent	Urgent	New neuro-symptoms or signs	Neurological	no
1249	Sophia Childrens Hospital	02.07.2007	15.22	24	104	35.8		Very urgent	Very urgent	Cold	Neurological	no
1250	Sophia Childrens Hospital	02.07.2007	2.16	22	156	38.1	97	Standard	Urgent	Wheeze	Dyspnea	yes
1251	Sophia Childrens Hospital	02.07.2007	10.92					Standard	Standard	Pain	Trauma	no
1252	Sophia Childrens Hospital	02.07.2007	11.61					Standard	Standard	Pain	Trauma	no
1253	Sophia Childrens Hospital	02.07.2007	4.76					Standard	Standard	Pain	Trauma	no
1254	Sophia Childrens Hospital	02.07.2007	2.46			36.8		Standard	Standard	Local inflammation	Wounds	no
1255	Sophia Childrens Hospital	02.07.2007	11.57					Standard	Standard	Local inflammation	Wounds	no
1256	Sophia Childrens Hospital	02.07.2007	6.28					Standard	Standard	Recent injury	Other problems	no
1257	Sophia Childrens Hospital	02.07.2007	12.99		92	36.8		Urgent	Urgent	Significant history	Other problems	no
1258	Sophia Childrens Hospital	02.07.2007	4.12		104	37.6		Urgent	Urgent	Significant history	Gastro-intestinal	no
1259	Sophia Childrens Hospital	02.07.2007	10.78		100	38.9		Urgent	Urgent	Significant history	Other problems	yes
1260	Sophia Childrens Hospital	02.07.2007	0.9			40.6		Urgent	Urgent	Signs of dehydration	Gastro-intestinal	no
1261	Sophia Childrens Hospital	02.07.2007	3.85	32	140	36.3	97	Very urgent	Very urgent	Inceased work of breathing	Dyspnea	yes
1262	Sophia Childrens Hospital	02.07.2007	6.32	16	96	35.9		Urgent	Urgent	Reduced visual acuity	Other problems	no
1263	Sophia Childrens Hospital	02.07.2007	1.81		124	37.4		Standard	Standard	Swelling	Other problems	no
1264	Sophia Childrens Hospital	02.07.2007	0.19					Standard	Standard	Swelling	Other problems	no
1265	Sophia Childrens Hospital	03.07.2007	8.49			36.9		Urgent	Urgent	Inappropriate history	Gastro-intestinal	no
1266	Sophia Childrens Hospital	03.07.2007	0.34		200	39.7	100	Very urgent	Urgent	Hot child	Fever without source	yes
1267	Sophia Childrens Hospital	03.07.2007	1.93	40	180	39.1		Very urgent	Urgent	Hot child	Urinary tract problems	no
1268	Sophia Childrens Hospital	03.07.2007	1.14			38.9		Very urgent	Urgent	Hot child	Urinary tract problems	no
1269	Sophia Childrens Hospital	03.07.2007	0.75			38.8		Very urgent	Urgent	Hot child	Fever without source	no
1270	Sophia Childrens Hospital	03.07.2007	3.62		116	39.7		Very urgent	Urgent	Hot child	Fever without source	no
1271	Sophia Childrens Hospital	03.07.2007	6.07			38.3		Urgent	Urgent	Moderate pain	Trauma	no
1272	Sophia Childrens Hospital	03.07.2007	12.77					Urgent	Urgent	Moderate pain	Trauma	no
1273	Sophia Childrens Hospital	03.07.2007	10.63					Urgent	Urgent	Moderate pain	Trauma	no
1274	Sophia Childrens Hospital	03.07.2007	2.24					Urgent	Urgent	Moderate pain	Trauma	no
1275	Sophia Childrens Hospital	03.07.2007	12.82					Urgent	Urgent	Moderate pain	Trauma	no
1276	Sophia Childrens Hospital	03.07.2007	0.01					Urgent	Urgent	New neuro-symptoms or signs	Neurological	no
1277	Sophia Childrens Hospital	03.07.2007	4.13					Standard	Standard	Recent injury	Wounds	no
1278	Sophia Childrens Hospital	03.07.2007	6.48					Standard	Standard	Recent injury	Wounds	no
1279	Sophia Childrens Hospital	03.07.2007	9.71					Standard	Standard	Recent injury	Trauma	no
1280	Sophia Childrens Hospital	03.07.2007	1.9	40	100	37.7		Standard	Standard	Recent problem	Other problems	no
1281	Sophia Childrens Hospital	03.07.2007	4.39	20	140	38	97	Emergent	Emergent	Stridor	Ear, nose, throat	yes
1282	Sophia Childrens Hospital	03.07.2007	2.32	40	160	39	92	Very urgent	Very urgent	Inceased work of breathing	Dyspnea	no
1283	Sophia Childrens Hospital	03.07.2007	11.79	32	130	38.3	89	Very urgent	Very urgent	Inceased work of breathing	Dyspnea	yes
1284	Sophia Childrens Hospital	03.07.2007	3.51					Standard	Standard	Swelling	Other problems	no
1285	Sophia Childrens Hospital	03.07.2007	1.83		112			Standard	Standard	Swelling	Other problems	no
1286	Sophia Childrens Hospital	03.07.2007	4.03	32	135	37.2	100	Urgent	Urgent	Abrupt onset	Ear, nose, throat	no
1287	Sophia Childrens Hospital	04.07.2007	6.55			36.9		Standard	Standard	Vomiting	Gastro-intestinal	no
1288	Sophia Childrens Hospital	04.07.2007	4.75	27	197	39.7	95	Emergent	Emergent	Currently fitting	Neurological	no
1289	Sophia Childrens Hospital	04.07.2007	0.85	50	140	38.6		Very urgent	Urgent	Hot child	Fever without source	no
1290	Sophia Childrens Hospital	04.07.2007	3.93	24	128	39.2	100	Very urgent	Very urgent	Hot child	Neurological	yes
1291	Sophia Childrens Hospital	04.07.2007	2.84					Urgent	Urgent	Moderate pain	Other problems	no
1292	Sophia Childrens Hospital	04.07.2007	10.05	18	84	37.4	98	Urgent	Urgent	Moderate pain	Neurological	no
1293	Sophia Childrens Hospital	04.07.2007	11.93					Standard	Standard	Pain	Trauma	no
1294	Sophia Childrens Hospital	04.07.2007	3.11					Standard	Standard	Pain	Other problems	no
1295	Sophia Childrens Hospital	04.07.2007	12.69					Standard	Standard	Recent injury	Wounds	no
1296	Sophia Childrens Hospital	04.07.2007	0.73			37.2		Standard	Standard	Recent problem	Gastro-intestinal	no
1297	Sophia Childrens Hospital	04.07.2007	10.58	18	104	39.4		Standard	Standard	Recent problem	Gastro-intestinal	no
1298	Sophia Childrens Hospital	04.07.2007	1.36					Standard	Standard	Recent problem	Other problems	no
1299	Sophia Childrens Hospital	04.07.2007	4.76			37.2		Standard	Standard	Recent problem	Other problems	yes
1300	Sophia Childrens Hospital	04.07.2007	3.35	24	140	38.4		Urgent	Urgent	Significant history	Gastro-intestinal	yes
1301	Sophia Childrens Hospital	04.07.2007	0.33	40	140	38.4		Urgent	Urgent	Significant history	Other problems	no
1302	Sophia Childrens Hospital	04.07.2007	12.23					Urgent	Urgent	Significant history	Other problems	no
1303	Sophia Childrens Hospital	04.07.2007	0.03	60	185	36.8	99	Urgent	Urgent	Significant history	Other problems	no
1304	Sophia Childrens Hospital	04.07.2007	0.14			37.2		Urgent	Urgent	Signs of dehydration	Gastro-intestinal	yes
1305	Sophia Childrens Hospital	04.07.2007	8.97	12	68	37	100	Very urgent	Very urgent	Altered conscious level	Neurological	no
1306	Sophia Childrens Hospital	04.07.2007	11.3					Standard	Standard	Swelling	Trauma	no
1307	Sophia Childrens Hospital	04.07.2007	11.05					Urgent	Urgent	Open fracture	Trauma	yes
1308	Sophia Childrens Hospital	05.07.2007	4.46					Standard	Standard	Vomiting	Other problems	no
1309	Sophia Childrens Hospital	05.07.2007	6.98		108	39.4		Very urgent	Urgent	Hot child	Rash	no
1310	Sophia Childrens Hospital	05.07.2007	9.61					Very urgent	Urgent	Hot child	Fever without source	no
1311	Sophia Childrens Hospital	05.07.2007	2.71		145	38.5	96	Urgent	Urgent	Moderate pain	Ear, nose, throat	no
1312	Sophia Childrens Hospital	05.07.2007	6.67					Urgent	Urgent	Moderate pain	Neurological	no
1313	Sophia Childrens Hospital	05.07.2007	14.03					Urgent	Urgent	Moderate pain	Trauma	no
1314	Sophia Childrens Hospital	05.07.2007	2.24					Urgent	Urgent	Moderate pain	Trauma	no
1315	Sophia Childrens Hospital	05.07.2007	0.74		168	37.9	94	Standard	Urgent	Wheeze	Dyspnea	no
1316	Sophia Childrens Hospital	05.07.2007	4.25		120			Standard	Standard	Pain	Other problems	no
1317	Sophia Childrens Hospital	05.07.2007	11.37			36.9		Standard	Standard	Pain	Other problems	no
1318	Sophia Childrens Hospital	05.07.2007	13.36					Standard	Standard	Pain	Neurological	no
1319	Sophia Childrens Hospital	05.07.2007	10.75					Standard	Standard	Recent injury	Wounds	no
1320	Sophia Childrens Hospital	05.07.2007	2.66					Standard	Standard	Recent problem	Gastro-intestinal	no
1321	Sophia Childrens Hospital	05.07.2007	2.64					Urgent	Urgent	Significant history	Other problems	no
1322	Sophia Childrens Hospital	05.07.2007	5.44					Standard	Standard	Swelling	Trauma	no
1323	Sophia Childrens Hospital	05.07.2007	0.1		166	36.2		Very urgent	Very urgent	Age < 25 yrs	Other problems	yes
1324	Sophia Childrens Hospital	05.07.2007	12.88			37.4		Very urgent	Very urgent	Age < 25 yrs	Other problems	no
1325	Sophia Childrens Hospital	06.07.2007	1.43	32	108	36.9		Urgent	Standard	Persistent vomiting	Gastro-intestinal	no
1326	Sophia Childrens Hospital	06.07.2007	1.47					Urgent	Standard	Persistent vomiting	Gastro-intestinal	no
1327	Sophia Childrens Hospital	06.07.2007	3.33	32	100	39.7		Very urgent	Urgent	Hot child	Fever without source	no
1328	Sophia Childrens Hospital	06.07.2007	3.1					Emergent	Emergent	Airway compromised	Other problems	yes
1329	Sophia Childrens Hospital	06.07.2007	0.88					Urgent	Urgent	Moderate pain	Other problems	no
1330	Sophia Childrens Hospital	06.07.2007	15.03			36		Urgent	Urgent	Moderate pain	local infection/abscess	no
1331	Sophia Childrens Hospital	06.07.2007	7.1					Urgent	Urgent	Moderate pain	Trauma	yes
1332	Sophia Childrens Hospital	06.07.2007	12.02					Urgent	Urgent	Moderate pain	Trauma	no
1333	Sophia Childrens Hospital	06.07.2007	11.32					Urgent	Urgent	Moderate pain	Trauma	no
1334	Sophia Childrens Hospital	06.07.2007	5.21					Urgent	Urgent	Inconsolable by parents	Gastro-intestinal	no
1335	Sophia Childrens Hospital	06.07.2007	8.15					Standard	Standard	Pain	Trauma	no
1336	Sophia Childrens Hospital	06.07.2007	6.38					Standard	Standard	Recent injury	Trauma	no
1337	Sophia Childrens Hospital	06.07.2007	0.1			37.7		Standard	Standard	Recent problem	Gastro-intestinal	no
1338	Sophia Childrens Hospital	06.07.2007	7.58					Standard	Standard	Recent problem	Other problems	no
1339	Sophia Childrens Hospital	06.07.2007	0.18					Standard	Standard	Recent problem	Other problems	no
1340	Sophia Childrens Hospital	06.07.2007	0.82	56	154	36.2	99	Urgent	Urgent	Significant history	Gastro-intestinal	no
1341	Sophia Childrens Hospital	06.07.2007	1.43		140	38		Urgent	Urgent	Signs of dehydration	Gastro-intestinal	no
1342	Sophia Childrens Hospital	06.07.2007	5.95	16	96	36.9		Urgent	Urgent	Significant history	Other problems	no
1343	Sophia Childrens Hospital	06.07.2007	1.79		124		96	Standard	Standard	Swelling	Other problems	no
1344	Sophia Childrens Hospital	06.07.2007	0.47	32	200	38.7	100	Very urgent	Very urgent	Unrecognised rash	Other problems	no
1345	Sophia Childrens Hospital	06.07.2007	0.82		160	39.2	100	Emergent	Emergent	Shock	Other problems	yes
1346	Sophia Childrens Hospital	06.07.2007	0.25			37		Urgent	Urgent	Hot joint	local infection/abscess	yes
1347	Sophia Childrens Hospital	07.07.2007	5.96	24	100	37.4		Urgent	Standard	Persistent vomiting	Gastro-intestinal	no
1348	Sophia Childrens Hospital	07.07.2007	10.81					Standard	Standard	Vomiting	Other problems	no
1349	Sophia Childrens Hospital	07.07.2007	4.77	20	108	37.4		Urgent	Urgent	Hot	Neurological	yes
1350	Sophia Childrens Hospital	07.07.2007	2.93	20	120			Urgent	Urgent	Moderate pain	Trauma	no
1351	Sophia Childrens Hospital	07.07.2007	0.64		145	36.8	100	Urgent	Urgent	New neuro-symptoms or signs	Neurological	yes
1352	Sophia Childrens Hospital	07.07.2007	0.08	36	136	37.6		Standard	Standard	Warmth	Rash	no
1353	Sophia Childrens Hospital	07.07.2007	4.89					Standard	Standard	Recent injury	Trauma	no
1354	Sophia Childrens Hospital	07.07.2007	14.19		92	35.9		Standard	Standard	Recent problem	Rash	no
1355	Sophia Childrens Hospital	07.07.2007	0.76	40	140	36.8		Urgent	Urgent	Significant history	Other problems	yes
1356	Sophia Childrens Hospital	07.07.2007	3.94	20	120	36.3		Urgent	Urgent	Significant history	Other problems	no
1357	Sophia Childrens Hospital	07.07.2007	0.11					Urgent	Urgent	Significant history	Other problems	no
1358	Sophia Childrens Hospital	07.07.2007	10.05	17	78		98	Urgent	Urgent	Significant history	Other problems	yes
1359	Sophia Childrens Hospital	07.07.2007	1.53	68	140		98	Very urgent	Very urgent	Inceased work of breathing	Dyspnea	no
1360	Sophia Childrens Hospital	07.07.2007	0.91	36	164			Very urgent	Very urgent	Inceased work of breathing	Dyspnea	no
1361	Sophia Childrens Hospital	07.07.2007	8.97			37.8		Urgent	Urgent	Significant history	Other problems	yes
1362	Sophia Childrens Hospital	07.07.2007	15.34	16	88	35.6		Urgent	Urgent	Significant history	Other problems	no
1363	Sophia Childrens Hospital	07.07.2007	9.53					Standard	Standard	Swelling	Trauma	no
1364	Sophia Childrens Hospital	08.07.2007	1.82					Very urgent	Very urgent	Severe pain	Wounds	no
1365	Sophia Childrens Hospital	08.07.2007	5.07	32	92			Standard	Standard	No criteria	Other problems	no
1366	Sophia Childrens Hospital	08.07.2007	9.62	32	100	37.6		Very urgent	Urgent	Hot child	Fever without source	yes
1367	Sophia Childrens Hospital	08.07.2007	4.08	22	100	39		Urgent	Urgent	Hot	local infection/abscess	no
1368	Sophia Childrens Hospital	08.07.2007	4.36			37.5		Urgent	Urgent	Moderate pain	Trauma	no
1369	Sophia Childrens Hospital	08.07.2007	10.41					Urgent	Urgent	Moderate pain	Trauma	no
1370	Sophia Childrens Hospital	08.07.2007	2.03	28	128	38.8		Urgent	Urgent	Moderate pain	Other problems	yes
1371	Sophia Childrens Hospital	08.07.2007	0.05	40	140	37.7		Urgent	Urgent	Moderate pain	local infection/abscess	no
1372	Sophia Childrens Hospital	08.07.2007	8.3					Standard	Standard	Pain	Trauma	no
1373	Sophia Childrens Hospital	08.07.2007	13.07					Standard	Standard	Recent problem	Ear, nose, throat	no
1374	Sophia Childrens Hospital	08.07.2007	0.38	40		36.5		Urgent	Urgent	Significant history	Other problems	no
1375	Sophia Childrens Hospital	08.07.2007	6.71	24	110	36.6	100	Urgent	Urgent	Significant history	Other problems	yes
1376	Sophia Childrens Hospital	08.07.2007	0.91	60	164	37.9	100	Very urgent	Very urgent	Inceased work of breathing	Dyspnea	no
1377	Sophia Childrens Hospital	08.07.2007	3.41	44	140	38.1	97	Very urgent	Very urgent	Inceased work of breathing	Dyspnea	yes
1378	Sophia Childrens Hospital	09.07.2007	1.6					Very urgent	Urgent	Hot child	Fever without source	no
1379	Sophia Childrens Hospital	09.07.2007	4.33			38.5		Very urgent	Very urgent	Hot child	Neurological	yes
1380	Sophia Childrens Hospital	09.07.2007	14.88					Urgent	Urgent	Moderate pain	Trauma	no
1381	Sophia Childrens Hospital	09.07.2007	2.82			38.1		Urgent	Urgent	Moderate pain	Urinary tract problems	no
1382	Sophia Childrens Hospital	09.07.2007	11.2					Urgent	Urgent	Moderate pain	Trauma	no
1383	Sophia Childrens Hospital	09.07.2007	3.9			36.1		Urgent	Urgent	New neuro-symptoms or signs	Neurological	no
1384	Sophia Childrens Hospital	09.07.2007	10.62		120			Standard	Standard	Pain	Neurological	no
1385	Sophia Childrens Hospital	09.07.2007	4.07					Standard	Standard	Pain	Wounds	no
1386	Sophia Childrens Hospital	09.07.2007	13.48					Standard	Standard	Pain	Trauma	no
1387	Sophia Childrens Hospital	09.07.2007	9.4					Standard	Standard	Pain	Other problems	no
1388	Sophia Childrens Hospital	09.07.2007	10.78					Standard	Standard	Pain	Trauma	no
1389	Sophia Childrens Hospital	09.07.2007	0.29					Standard	Standard	Pain/itch	Rash	no
1390	Sophia Childrens Hospital	09.07.2007	0.35					Standard	Standard	Local inflammation	Wounds	no
1391	Sophia Childrens Hospital	09.07.2007	0.88	20	96			Standard	Standard	Recent problem	Other problems	no
1392	Sophia Childrens Hospital	09.07.2007	0.47	23	132	37.2		Urgent	Urgent	Significant history	Gastro-intestinal	no
1393	Sophia Childrens Hospital	09.07.2007	1.3	40	132	37.6	100	Very urgent	Very urgent	Inceased work of breathing	Dyspnea	yes
1394	Sophia Childrens Hospital	09.07.2007	0.71					Urgent	Urgent	Significant history	Other problems	yes
1395	Sophia Childrens Hospital	10.07.2007	4.23			39.2		Very urgent	Very urgent	Significant haematological history	Other problems	no
1396	Sophia Childrens Hospital	10.07.2007	8.31					Standard	Standard	Vomiting	Other problems	no
1397	Sophia Childrens Hospital	10.07.2007	5.53	24	120	39.5		Very urgent	Urgent	Hot child	Fever without source	no
1398	Sophia Childrens Hospital	10.07.2007	2.87					Urgent	Urgent	Uncontrollable minor haemorrhage	Wounds	yes
1399	Sophia Childrens Hospital	10.07.2007	14.88					Urgent	Urgent	Uncontrollable minor haemorrhage	Ear, nose, throat	no
1400	Sophia Childrens Hospital	10.07.2007	3.55			37.5		Urgent	Urgent	Moderate pain	local infection/abscess	yes
1401	Sophia Childrens Hospital	10.07.2007	4.1					Urgent	Urgent	Moderate pain	Other problems	no
1402	Sophia Childrens Hospital	10.07.2007	11.22					Urgent	Urgent	Moderate pain	Wounds	no
1403	Sophia Childrens Hospital	10.07.2007	0.57	32		37.4	100	Urgent	Urgent	New neuro-symptoms or signs	Neurological	no
1404	Sophia Childrens Hospital	10.07.2007	10.04					Standard	Standard	Pain	Trauma	no
1405	Sophia Childrens Hospital	10.07.2007	1.97	18	112	36.5		Standard	Standard	Pain	Wounds	no
1406	Sophia Childrens Hospital	10.07.2007	3.9					Standard	Standard	Pain	Other problems	no
1407	Sophia Childrens Hospital	10.07.2007	8.29					Standard	Standard	Recent injury	Wounds	no
1408	Sophia Childrens Hospital	10.07.2007	0.2					Standard	Standard	Scalp haemorrhage	Other problems	no
1409	Sophia Childrens Hospital	10.07.2007	1.1			38.2		Urgent	Urgent	Significant history	Other problems	no
1410	Sophia Childrens Hospital	10.07.2007	0.13			37.3		Urgent	Urgent	Visable abdominal mass	Gastro-intestinal	yes
1411	Sophia Childrens Hospital	10.07.2007	11.62					Standard	Standard	Swelling	Trauma	no
1412	Sophia Childrens Hospital	11.07.2007	15.35	16	92	36.6		Very urgent	Very urgent	Acutely passing fresh or altered blood PR	Gastro-intestinal	no
1413	Sophia Childrens Hospital	11.07.2007	0.61	28	104	37		Standard	Standard	Vomiting	Gastro-intestinal	no
1414	Sophia Childrens Hospital	11.07.2007	1.06	32	116			Very urgent	Urgent	Hot child	Fever without source	no
1415	Sophia Childrens Hospital	11.07.2007	0.72			38.1		Urgent	Urgent	Moderate pain	Urinary tract problems	no
1416	Sophia Childrens Hospital	11.07.2007	10.45					Urgent	Urgent	Moderate pain	Trauma	no
1417	Sophia Childrens Hospital	11.07.2007	10.84			37.5		Urgent	Urgent	Moderate pain	Urinary tract problems	no
1418	Sophia Childrens Hospital	11.07.2007	14.39					Urgent	Urgent	Moderate pain	Trauma	no
1419	Sophia Childrens Hospital	11.07.2007	0.44	32	116	37.3	100	Standard	Urgent	Wheeze	Dyspnea	no
1420	Sophia Childrens Hospital	11.07.2007	1.88					Standard	Standard	Pain	Trauma	no
1421	Sophia Childrens Hospital	11.07.2007	0.12	32	148	36.9		Standard	Standard	Recent problem	Other problems	no
1422	Sophia Childrens Hospital	11.07.2007	2.19	32	104	37.2		Urgent	Urgent	Significant history	Gastro-intestinal	no
1423	Sophia Childrens Hospital	11.07.2007	0.65					Standard	Standard	Swelling	Other problems	no
1424	Sophia Childrens Hospital	11.07.2007	1.96	24	118		100	Urgent	Urgent	Marked distress	Other problems	no
1425	Sophia Childrens Hospital	12.07.2007	10.36					Very urgent	Very urgent	Severe pain	Trauma	no
1426	Sophia Childrens Hospital	12.07.2007	11.19					Very urgent	Very urgent	Severe pain	Wounds	no
1427	Sophia Childrens Hospital	12.07.2007	4.1	28	156	39.4	97	Very urgent	Urgent	Hot child	Fever without source	yes
1428	Sophia Childrens Hospital	12.07.2007	0.88		184	39	96	Very urgent	Urgent	Hot child	Fever without source	no
1429	Sophia Childrens Hospital	12.07.2007	12.3					Urgent	Urgent	Moderate pain	Trauma	no
1430	Sophia Childrens Hospital	12.07.2007	7.53		96	36.5	100	Urgent	Urgent	New neuro-symptoms or signs	Neurological	no
1431	Sophia Childrens Hospital	12.07.2007	0.12			37.4		Standard	Standard	Warmth	Neurological	no
1432	Sophia Childrens Hospital	12.07.2007	6.25					Standard	Standard	Pain	Neurological	no
1433	Sophia Childrens Hospital	12.07.2007	10.48					Standard	Standard	Pain	Trauma	no
1434	Sophia Childrens Hospital	12.07.2007	7.95					Standard	Standard	Recent injury	Other problems	no
1435	Sophia Childrens Hospital	12.07.2007	1.42		112			Standard	Standard	Recent injury	Wounds	no
1436	Sophia Childrens Hospital	12.07.2007	1.09					Standard	Standard	Recent problem	Other problems	no
1437	Sophia Childrens Hospital	12.07.2007	1.05	72	100	39.5	98	Very urgent	Very urgent	Inceased work of breathing	Dyspnea	no
1438	Sophia Childrens Hospital	12.07.2007	0.26			37.3		Standard	Standard	Local infection	Wounds	yes
1439	Sophia Childrens Hospital	13.07.2007	15.37	24	100	37.9	98	Urgent	Urgent	Significant history of asthma	Dyspnea	no
1440	Sophia Childrens Hospital	13.07.2007	1.71			39.8		Very urgent	Urgent	Hot child	Fever without source	no
1441	Sophia Childrens Hospital	13.07.2007	2.63		140	38.3		Very urgent	Very urgent	Hot child	Neurological	no
1442	Sophia Childrens Hospital	13.07.2007	10.89	16	148	37.6	100	Very urgent	Urgent	Hot child	Neurological	no
1443	Sophia Childrens Hospital	13.07.2007	3.93			36.1		Urgent	Urgent	Moderate pain	Ear, nose, throat	no
1444	Sophia Childrens Hospital	13.07.2007	6.5					Urgent	Urgent	Moderate pain	Trauma	no
1445	Sophia Childrens Hospital	13.07.2007	3.11					Urgent	Urgent	Moderate pain	Other problems	no
1446	Sophia Childrens Hospital	13.07.2007	6.95			37.4		Urgent	Urgent	Moderate pain	Urinary tract problems	no
1447	Sophia Childrens Hospital	13.07.2007	8.45					Urgent	Urgent	Moderate pain	Other problems	no
1448	Sophia Childrens Hospital	13.07.2007	1.58					Standard	Standard	Pain	Trauma	no
1449	Sophia Childrens Hospital	13.07.2007	5.3					Standard	Standard	Pain	Other problems	no
1450	Sophia Childrens Hospital	13.07.2007	8.02					Standard	Standard	Pain	Trauma	no
1451	Sophia Childrens Hospital	13.07.2007	5.24					Standard	Standard	Recent injury	Wounds	no
1452	Sophia Childrens Hospital	13.07.2007	7.84	20	72			Standard	Standard	Recent injury	Other problems	no
1453	Sophia Childrens Hospital	13.07.2007	5.47					Standard	Standard	Recent problem	Urinary tract problems	no
1454	Sophia Childrens Hospital	13.07.2007	0.41			37.4		Standard	Standard	Recent problem	local infection/abscess	no
1455	Sophia Childrens Hospital	13.07.2007	0.27					Urgent	Urgent	Scrotal cellulitis	Other problems	no
1456	Sophia Childrens Hospital	13.07.2007	6.65		96	37.2		Urgent	Urgent	Significant history	Gastro-intestinal	no
1457	Sophia Childrens Hospital	13.07.2007	1.11	34	120	38.4		Urgent	Urgent	Significant history	Other problems	no
1458	Sophia Childrens Hospital	13.07.2007	1.95			36.2		Urgent	Urgent	Significant history	Gastro-intestinal	no
1459	Sophia Childrens Hospital	13.07.2007	10.98					Standard	Standard	Swelling	Trauma	no
1460	Sophia Childrens Hospital	13.07.2007	15.01	21	174	40		Emergent	Emergent	Inadequate breathing	Other problems	yes
1461	Sophia Childrens Hospital	13.07.2007	1.44	24	116	38		Urgent	Urgent	Auricular haematoma	Ear, nose, throat	no
1462	Sophia Childrens Hospital	14.07.2007	7.9					Urgent	Urgent	Gross deformity	Trauma	yes
1463	Sophia Childrens Hospital	14.07.2007	0.29			37.3		Non urgent	Non urgent	No criteria	Dyspnea	no
1464	Sophia Childrens Hospital	14.07.2007	3.95			39.1		Very urgent	Urgent	Very Hot	Rash	no
1465	Sophia Childrens Hospital	14.07.2007	3.39	44	130	40.3		Very urgent	Urgent	Hot child	Rash	no
1466	Sophia Childrens Hospital	14.07.2007	1.11		175	39.1	95	Urgent	Urgent	Low SaO2	Dyspnea	no
1467	Sophia Childrens Hospital	14.07.2007	12.84					Urgent	Urgent	Moderate pain	Wounds	no
1468	Sophia Childrens Hospital	14.07.2007	5.71					Urgent	Urgent	Moderate pain	Other problems	no
1469	Sophia Childrens Hospital	14.07.2007	8.24	16	104	36.6	99	Urgent	Urgent	New neuro-symptoms or signs	Neurological	yes
1470	Sophia Childrens Hospital	14.07.2007	2.51		100			Very urgent	Very urgent	Significant mechanism of injury	Trauma	no
1471	Sophia Childrens Hospital	14.07.2007	1.22	32	120			Standard	Standard	Pain	Other problems	no
1472	Sophia Childrens Hospital	14.07.2007	2.75					Standard	Standard	Pain	Wounds	no
1473	Sophia Childrens Hospital	14.07.2007	11.76			37.7		Standard	Standard	Pain	Trauma	no
1474	Sophia Childrens Hospital	14.07.2007	1.96					Standard	Standard	Recent injury	Wounds	no
1475	Sophia Childrens Hospital	14.07.2007	0.45			37.1		Standard	Standard	Recent problem	Other problems	no
1476	Sophia Childrens Hospital	15.07.2007	10.99					Urgent	Urgent	Significant history of asthma	Dyspnea	no
1477	Sophia Childrens Hospital	15.07.2007	6.2					Very urgent	Very urgent	Significant haematological history	Other problems	no
1478	Sophia Childrens Hospital	15.07.2007	0.61	56	168	40.7		Very urgent	Urgent	Very Hot	Fever without source	no
1479	Sophia Childrens Hospital	15.07.2007	5.32		128	38.6	98	Very urgent	Urgent	Hot child	Fever without source	no
1480	Sophia Childrens Hospital	15.07.2007	0.22	44	172	38.4	100	Standard	Standard	Chest infection	Dyspnea	no
1481	Sophia Childrens Hospital	15.07.2007	0.38	38	154	38.4	96	Standard	Standard	Chest infection	Dyspnea	no
1482	Sophia Childrens Hospital	15.07.2007	4.81			37.3		Urgent	Urgent	Moderate pain	Ear, nose, throat	no
1483	Sophia Childrens Hospital	15.07.2007	12.68			37.5		Urgent	Urgent	Moderate pain	Gastro-intestinal	no
1484	Sophia Childrens Hospital	15.07.2007	6.78					Urgent	Urgent	Moderate pain	Trauma	no
1485	Sophia Childrens Hospital	15.07.2007	14.14	12	100			Urgent	Urgent	Moderate pain	Other problems	no
1486	Sophia Childrens Hospital	15.07.2007	0.02			37.5		Standard	Standard	Pain	local infection/abscess	no
1487	Sophia Childrens Hospital	15.07.2007	7.54					Standard	Standard	Pain	Trauma	no
1488	Sophia Childrens Hospital	15.07.2007	1.89					Standard	Standard	Pain	Trauma	no
1489	Sophia Childrens Hospital	15.07.2007	4.44			37		Standard	Standard	Local inflammation	Wounds	no
1490	Sophia Childrens Hospital	15.07.2007	13.3					Standard	Standard	Recent injury	Trauma	no
1491	Sophia Childrens Hospital	15.07.2007	7.88					Standard	Standard	Recent injury	Trauma	no
1492	Sophia Childrens Hospital	15.07.2007	11.93	38		38.2	80	Very urgent	Very urgent	Inceased work of breathing	Dyspnea	yes
1493	Sophia Childrens Hospital	15.07.2007	15.18		81	34.6	98	Very urgent	Very urgent	Altered conscious level	Other problems	yes
1494	Sophia Childrens Hospital	15.07.2007	5.71					Urgent	Urgent	Reduced visual acuity	Other problems	no
1495	Sophia Childrens Hospital	15.07.2007	12.79			36		Urgent	Urgent	Significant history	Other problems	no
1496	Sophia Childrens Hospital	15.07.2007	11.96					Standard	Standard	Swelling	Trauma	no
1497	Sophia Childrens Hospital	16.07.2007	0.11	32	183	39.4		Very urgent	Very urgent	Very Hot	Fever without source	yes
1498	Sophia Childrens Hospital	16.07.2007	10.46	20	140	38.5		Urgent	Urgent	Moderate pain	Gastro-intestinal	no
1499	Sophia Childrens Hospital	16.07.2007	2.47	28	128	38	97	Urgent	Urgent	Moderate pain	Gastro-intestinal	yes
1500	Sophia Childrens Hospital	16.07.2007	3.74					Urgent	Urgent	Moderate pain	Trauma	no
1501	Sophia Childrens Hospital	16.07.2007	15.87		100	37.1		Urgent	Urgent	Moderate pain	Ear, nose, throat	no
1502	Sophia Childrens Hospital	16.07.2007	7.75					Urgent	Urgent	Moderate pain	Trauma	no
1503	Sophia Childrens Hospital	16.07.2007	9.53					Urgent	Urgent	Moderate pain	Trauma	no
1504	Sophia Childrens Hospital	16.07.2007	5.41					Urgent	Urgent	Moderate pain/itch	Rash	no
1505	Sophia Childrens Hospital	16.07.2007	3.46	40	135	38.2	94	Standard	Urgent	Wheeze	Dyspnea	yes
1506	Sophia Childrens Hospital	16.07.2007	13.64					Standard	Standard	Pain	Other problems	no
1507	Sophia Childrens Hospital	16.07.2007	13.45					Standard	Standard	Pain	Wounds	no
1508	Sophia Childrens Hospital	16.07.2007	2.77					Standard	Standard	Local inflammation	Wounds	no
1509	Sophia Childrens Hospital	16.07.2007	2.89			36.9		Urgent	Urgent	Significant history	Other problems	yes
1510	Sophia Childrens Hospital	16.07.2007	0.94	56	156	39.6		Urgent	Urgent	Significant history	Other problems	no
1511	Sophia Childrens Hospital	16.07.2007	4.61	31	130	38.4	97	Very urgent	Very urgent	Inceased work of breathing	Dyspnea	no
1512	Sophia Childrens Hospital	16.07.2007	0.99	72	180		96	Very urgent	Very urgent	Inceased work of breathing	Dyspnea	no
1513	Sophia Childrens Hospital	16.07.2007	11		100		100	Very urgent	Very urgent	Altered conscious level	Neurological	no
1514	Sophia Childrens Hospital	17.07.2007	5.36					Very urgent	Very urgent	Severe pain	Trauma	no
1515	Sophia Childrens Hospital	17.07.2007	2.16	52	164	40.8	98	Very urgent	Urgent	Very Hot	Fever without source	no
1516	Sophia Childrens Hospital	17.07.2007	3.2		120	39.8		Very urgent	Urgent	Hot child	Fever without source	no
1517	Sophia Childrens Hospital	17.07.2007	0.66		140	39		Very urgent	Urgent	Hot child	Fever without source	no
1518	Sophia Childrens Hospital	17.07.2007	2.12		124	38.4		Very urgent	Urgent	Hot child	Rash	no
1519	Sophia Childrens Hospital	17.07.2007	2.26	32	140	40.3	98	Very urgent	Urgent	Hot child	Fever without source	no
1520	Sophia Childrens Hospital	17.07.2007	11.24			37.5		Urgent	Urgent	Moderate pain	Neurological	no
1521	Sophia Childrens Hospital	17.07.2007	8.38					Urgent	Urgent	Moderate pain	Other problems	no
1522	Sophia Childrens Hospital	17.07.2007	0.42			37.5		Urgent	Urgent	Inappropriate history	Other problems	no
1523	Sophia Childrens Hospital	17.07.2007	4.41					Standard	Standard	Pain	Wounds	no
1524	Sophia Childrens Hospital	17.07.2007	3.8					Standard	Standard	Recent injury	Wounds	no
1525	Sophia Childrens Hospital	17.07.2007	8.29					Standard	Standard	Recent injury	Trauma	no
1526	Sophia Childrens Hospital	17.07.2007	9.81					Standard	Standard	Recent injury	Trauma	no
1527	Sophia Childrens Hospital	17.07.2007	4.05					Standard	Standard	Recent injury	Other problems	no
1528	Sophia Childrens Hospital	17.07.2007	8.11					Standard	Standard	Recent injury	Wounds	no
1529	Sophia Childrens Hospital	17.07.2007	1.9					Standard	Standard	Recent injury	Trauma	no
1530	Sophia Childrens Hospital	17.07.2007	1.62		120			Standard	Non urgent	Scalp haemorrhage	Other problems	no
1531	Sophia Childrens Hospital	17.07.2007	9.42		112		100	Very urgent	Very urgent	Altered conscious level	Neurological	yes
1532	Sophia Childrens Hospital	17.07.2007	0.28					Urgent	Urgent	Hot joint	local infection/abscess	no
1533	Sophia Childrens Hospital	17.07.2007	8.14			37.8		Urgent	Urgent	Colicky pain	Urinary tract problems	no
1534	Sophia Childrens Hospital	18.07.2007	0.18	34	134	37		Very urgent	Very urgent	Acutely passing fresh or altered blood PR	Gastro-intestinal	no
1535	Sophia Childrens Hospital	18.07.2007	1.57					Very urgent	Very urgent	Significant haematological history	Other problems	no
1536	Sophia Childrens Hospital	18.07.2007	1.89	24	100			Urgent	Urgent	History of unconsciousness	Other problems	no
1537	Sophia Childrens Hospital	18.07.2007	10.69	28	80			Very urgent	Very urgent	Severe pain	Trauma	yes
1538	Sophia Childrens Hospital	18.07.2007	2.45					Urgent	Urgent	Moderate pain	Trauma	no
1539	Sophia Childrens Hospital	18.07.2007	2.18					Urgent	Urgent	Moderate pain	Trauma	no
1540	Sophia Childrens Hospital	18.07.2007	11.38		80	36.6		Urgent	Urgent	Moderate pain/itch	Rash	no
1541	Sophia Childrens Hospital	18.07.2007	0.17					Standard	Standard	Pain	Other problems	no
1542	Sophia Childrens Hospital	18.07.2007	8.24					Standard	Standard	Recent injury	Wounds	no
1543	Sophia Childrens Hospital	18.07.2007	0.13					Standard	Standard	Recent problem	Other problems	no
1544	Sophia Childrens Hospital	18.07.2007	10.81					Standard	Standard	Swelling	Trauma	no
1545	Sophia Childrens Hospital	19.07.2007	10.77					Very urgent	Very urgent	Severe pain	Trauma	no
1546	Sophia Childrens Hospital	19.07.2007	0.14	36	176	39.1		Very urgent	Very urgent	Hot child	Fever without source	yes
1547	Sophia Childrens Hospital	19.07.2007	1.46	60	140	39.8		Very urgent	Urgent	Very Hot	Fever without source	yes
1548	Sophia Childrens Hospital	19.07.2007	0.82			38.3		Very urgent	Urgent	Hot child	Fever without source	no
1549	Sophia Childrens Hospital	19.07.2007	6.73	12	100	39.1		Very urgent	Urgent	Hot child	Ear, nose, throat	no
1550	Sophia Childrens Hospital	19.07.2007	1.12	36	136	37.1	98	Urgent	Urgent	Low SaO2	Dyspnea	no
1551	Sophia Childrens Hospital	19.07.2007	0.08			37.5		Urgent	Urgent	Prolonged or uninterrupted crying	Other problems	no
1552	Sophia Childrens Hospital	19.07.2007	0.1			37.3		Urgent	Urgent	Prolonged or uninterrupted crying	Other problems	no
1553	Sophia Childrens Hospital	19.07.2007	0.08		176	36.3	95	Standard	Standard	Chest infection	Dyspnea	yes
1554	Sophia Childrens Hospital	19.07.2007	11.71					Urgent	Urgent	Moderate pain	Wounds	no
1555	Sophia Childrens Hospital	19.07.2007	9.05					Urgent	Urgent	Moderate pain	Trauma	no
1556	Sophia Childrens Hospital	19.07.2007	4.62					Urgent	Urgent	Moderate pain	Other problems	no
1557	Sophia Childrens Hospital	19.07.2007	11.16					Standard	Standard	Pain	Trauma	no
1558	Sophia Childrens Hospital	19.07.2007	11.4					Standard	Standard	Pain	Trauma	no
1559	Sophia Childrens Hospital	19.07.2007	4.01					Standard	Standard	Pain	Trauma	no
1560	Sophia Childrens Hospital	19.07.2007	7.79					Standard	Standard	Recent injury	Trauma	no
1561	Sophia Childrens Hospital	19.07.2007	3.44	36	124		96	Standard	Standard	Recent problem	Dyspnea	no
1562	Sophia Childrens Hospital	19.07.2007	1.45	44	142	39.7	97	Very urgent	Very urgent	Inceased work of breathing	Dyspnea	no
1563	Sophia Childrens Hospital	19.07.2007	2.76	40	126	36.2	95	Very urgent	Very urgent	Inceased work of breathing	Dyspnea	no
1564	Sophia Childrens Hospital	19.07.2007	0.64	40	175	39.3	96	Very urgent	Very urgent	Inceased work of breathing	Dyspnea	no
1565	Sophia Childrens Hospital	19.07.2007	12.69		120	36.3	100	Very urgent	Very urgent	Altered conscious level	Neurological	no
1566	Sophia Childrens Hospital	19.07.2007	1.14	28	152	38.7	99	Very urgent	Very urgent	Altered conscious level	Neurological	no
1567	Sophia Childrens Hospital	19.07.2007	8.54					Standard	Standard	Swelling	Trauma	no
1568	Sophia Childrens Hospital	19.07.2007	0.77			37.4		Standard	Standard	Swelling	Urinary tract problems	no
1569	Sophia Childrens Hospital	19.07.2007	7.05	28	168	38.5	100	Very urgent	Very urgent	Significant mechanism of injury	Trauma	yes
1570	Sophia Childrens Hospital	20.07.2007	0.09					Urgent	Urgent	Persistent vomiting	Gastro-intestinal	yes
1571	Sophia Childrens Hospital	20.07.2007	4.49	24	96			Standard	Standard	No criteria	Other problems	yes
1572	Sophia Childrens Hospital	20.07.2007	6.32					Standard	Standard	Headache	Other problems	no
1573	Sophia Childrens Hospital	20.07.2007	6.01	28	125	38	98	Very urgent	Urgent	Hot child	Fever without source	no
1574	Sophia Childrens Hospital	20.07.2007	4.48	28	140	38.5		Urgent	Urgent	Hot	Neurological	no
1575	Sophia Childrens Hospital	20.07.2007	0.08	28	168	37.5	98	Urgent	Urgent	Prolonged or uninterrupted crying	Other problems	no
1576	Sophia Childrens Hospital	20.07.2007	14.77		64			Urgent	Urgent	Uncontrollable minor haemorrhage	Wounds	no
1577	Sophia Childrens Hospital	20.07.2007	7.88	18	88			Urgent	Urgent	Moderate pain	Wounds	no
1578	Sophia Childrens Hospital	20.07.2007	9	20	92	36.6		Urgent	Urgent	Moderate pain/itch	Rash	no
1579	Sophia Childrens Hospital	20.07.2007	3.45	52	152	37.1	98	Standard	Urgent	Wheeze	Dyspnea	no
1580	Sophia Childrens Hospital	20.07.2007	0.07		144	37.4		Standard	Standard	Pain	local infection/abscess	no
1581	Sophia Childrens Hospital	20.07.2007	0.71					Standard	Standard	Recent injury	Other problems	no
1582	Sophia Childrens Hospital	20.07.2007	0.71			38.2		Standard	Standard	Scalp haemorrhage	Other problems	no
1583	Sophia Childrens Hospital	20.07.2007	5.83	28	100	36.9	99	Urgent	Urgent	Significant history	Other problems	no
1584	Sophia Childrens Hospital	20.07.2007	0.42	36	136	37.6		Urgent	Urgent	Significant history	Gastro-intestinal	yes
1585	Sophia Childrens Hospital	20.07.2007	1.92	28	120	37.9		Urgent	Urgent	Significant history	Gastro-intestinal	no
1586	Sophia Childrens Hospital	20.07.2007	12.99	24	110	37	76	Very urgent	Very urgent	Very low SaO2	Dyspnea	yes
1587	Sophia Childrens Hospital	20.07.2007	2.45		158	39.9	100	Very urgent	Very urgent	Altered conscious level	Neurological	no
1588	Sophia Childrens Hospital	20.07.2007	5.89	15	86			Very urgent	Very urgent	Altered conscious level	Other problems	yes
1589	Sophia Childrens Hospital	20.07.2007	1.61			37.6		Urgent	Urgent	Unable to feed	Other problems	no
1590	Sophia Childrens Hospital	21.07.2007	0.65	26	116	37.2		Urgent	Standard	Persistent vomiting	Gastro-intestinal	no
1591	Sophia Childrens Hospital	21.07.2007	1.02			39.5		Very urgent	Urgent	Very Hot	Fever without source	yes
1592	Sophia Childrens Hospital	21.07.2007	0.85		168	40.6		Very urgent	Urgent	Hot child	Fever without source	no
1593	Sophia Childrens Hospital	21.07.2007	0.57	40	175	40.8		Very urgent	Urgent	Hot child	Fever without source	no
1594	Sophia Childrens Hospital	21.07.2007	7.91	16	92			Urgent	Urgent	Uncontrollable minor haemorrhage	Wounds	no
1595	Sophia Childrens Hospital	21.07.2007	3.47			37.5		Urgent	Urgent	Frank haematuria	Urinary tract problems	no
1596	Sophia Childrens Hospital	21.07.2007	9.42		110			Urgent	Urgent	Moderate pain	Other problems	no
1597	Sophia Childrens Hospital	21.07.2007	7.95	24				Urgent	Urgent	Moderate pain	Trauma	no
1598	Sophia Childrens Hospital	21.07.2007	5.2					Urgent	Urgent	Moderate pain	Wounds	no
1599	Sophia Childrens Hospital	21.07.2007	4.71					Urgent	Urgent	Moderate pain	Trauma	no
1600	Sophia Childrens Hospital	21.07.2007	8.38			36.6		Urgent	Urgent	New neuro-symptoms or signs	Neurological	no
1601	Sophia Childrens Hospital	21.07.2007	4.74	24	140	39.5	99	Standard	Urgent	Wheeze	Dyspnea	no
1602	Sophia Childrens Hospital	21.07.2007	10.32					Standard	Standard	Pain	Trauma	no
1603	Sophia Childrens Hospital	21.07.2007	10.61					Standard	Standard	Pain	Trauma	no
1604	Sophia Childrens Hospital	21.07.2007	5.26					Standard	Standard	Recent injury	Wounds	no
1605	Sophia Childrens Hospital	21.07.2007	2.31					Standard	Standard	Recent injury	Trauma	no
1606	Sophia Childrens Hospital	21.07.2007	3.31					Standard	Standard	Recent injury	Wounds	no
1607	Sophia Childrens Hospital	21.07.2007	0.08			37.3		Standard	Standard	Recent problem	Other problems	no
1608	Sophia Childrens Hospital	21.07.2007	0.78					Standard	Standard	Recent problem	Urinary tract problems	no
1609	Sophia Childrens Hospital	21.07.2007	11.26					Standard	Standard	Recent problem	local infection/abscess	no
1610	Sophia Childrens Hospital	21.07.2007	1.14					Standard	Standard	Red eye	Other problems	no
1611	Sophia Childrens Hospital	21.07.2007	9.39	32	94	36.1	97	Very urgent	Very urgent	Inceased work of breathing	Dyspnea	no
1612	Sophia Childrens Hospital	22.07.2007	6.67	21	105	35.1		Emergent	Emergent	Inadequate breathing	Dyspnea	yes
1613	Sophia Childrens Hospital	22.07.2007	1.92			39.5		Very urgent	Urgent	Hot child	Urinary tract problems	no
1614	Sophia Childrens Hospital	22.07.2007	2.67					Urgent	Urgent	Moderate pain	Trauma	no
1615	Sophia Childrens Hospital	22.07.2007	5.01					Urgent	Urgent	Moderate pain	Trauma	no
1616	Sophia Childrens Hospital	22.07.2007	3.94					Urgent	Urgent	Moderate pain	Trauma	no
1617	Sophia Childrens Hospital	22.07.2007	11.27	18	73	38.2	98	Urgent	Urgent	New neuro-symptoms or signs	Neurological	yes
1618	Sophia Childrens Hospital	22.07.2007	12.05		96			Very urgent	Very urgent	Significant mechanism of injury	Trauma	no
1619	Sophia Childrens Hospital	22.07.2007	6.86					Standard	Standard	Pain	Trauma	no
1620	Sophia Childrens Hospital	22.07.2007	1.42			38.1		Standard	Standard	Pain	Other problems	no
1621	Sophia Childrens Hospital	22.07.2007	12.15					Standard	Standard	Pain	Trauma	no
1622	Sophia Childrens Hospital	22.07.2007	3.97			37.8		Standard	Standard	Pain	Other problems	yes
1623	Sophia Childrens Hospital	22.07.2007	12.16			35.8		Standard	Standard	Pain/itch	Rash	no
1624	Sophia Childrens Hospital	22.07.2007	0.77					Standard	Standard	Local inflammation	Wounds	no
1625	Sophia Childrens Hospital	22.07.2007	3.91			39		Urgent	Urgent	Widespread discharge or blistering	Rash	no
1626	Sophia Childrens Hospital	22.07.2007	15.49		80	36.2		Very urgent	Very urgent	Altered conscious level	Other problems	yes
1627	Sophia Childrens Hospital	22.07.2007	4.19	32				Very urgent	Very urgent	Altered conscious level	Gastro-intestinal	yes
1628	Sophia Childrens Hospital	22.07.2007	0.51		87	37.5	100	Very urgent	Very urgent	Altered conscious level	Neurological	yes
1629	Sophia Childrens Hospital	23.07.2007	2.87		100	37.1		Non urgent	Non urgent	No criteria	Gastro-intestinal	no
1630	Sophia Childrens Hospital	23.07.2007	5.19		120	38.5		Very urgent	Urgent	Hot child	Fever without source	no
1631	Sophia Childrens Hospital	23.07.2007	0.12			37.2		Urgent	Urgent	Prolonged or uninterrupted crying	Other problems	no
1632	Sophia Childrens Hospital	23.07.2007	8.8					Urgent	Urgent	Moderate pain	Trauma	no
1633	Sophia Childrens Hospital	23.07.2007	8.31		92	36.7		Urgent	Urgent	Moderate pain	Gastro-intestinal	no
1634	Sophia Childrens Hospital	23.07.2007	5.99		96			Urgent	Urgent	New neuro-symptoms or signs	Neurological	no
1635	Sophia Childrens Hospital	23.07.2007	1.31	50	160	36.7	94	Standard	Urgent	Wheeze	Dyspnea	no
1636	Sophia Childrens Hospital	23.07.2007	4.08					Standard	Standard	Pain	Trauma	no
1637	Sophia Childrens Hospital	23.07.2007	6.2					Standard	Standard	Pain	Wounds	no
1638	Sophia Childrens Hospital	23.07.2007	13.27					Standard	Standard	Recent problem	Other problems	no
1639	Sophia Childrens Hospital	23.07.2007	10.23	28	63		100	Standard	Standard	Recent problem	Neurological	no
1640	Sophia Childrens Hospital	23.07.2007	0.72			37.2		Standard	Standard	Recent problem	Other problems	no
1641	Sophia Childrens Hospital	23.07.2007	10.64		92			Standard	Standard	Recent problem	Neurological	no
1642	Sophia Childrens Hospital	23.07.2007	1.13	24	108	37.2	100	Urgent	Urgent	Significant history	Other problems	no
1643	Sophia Childrens Hospital	23.07.2007	2.91		140	38.3		Urgent	Urgent	Significant history	Other problems	yes
1644	Sophia Childrens Hospital	23.07.2007	1.31	72	176	39	94	Very urgent	Very urgent	Inceased work of breathing	Dyspnea	yes
1645	Sophia Childrens Hospital	23.07.2007	9.31		100		99	Urgent	Urgent	Reduced visual acuity	Neurological	no
1646	Sophia Childrens Hospital	24.07.2007	0.96	52	152	38	96	Very urgent	Urgent	Hot child	Fever without source	no
1647	Sophia Childrens Hospital	24.07.2007	2.85	28	140	38.5		Very urgent	Urgent	Hot child	Fever without source	no
1648	Sophia Childrens Hospital	24.07.2007	10.84			37.2		Urgent	Urgent	Hot	Other problems	no
1649	Sophia Childrens Hospital	24.07.2007	3.35					Urgent	Urgent	Moderate pain	Trauma	no
1650	Sophia Childrens Hospital	24.07.2007	9.37					Urgent	Urgent	Moderate pain	Trauma	no
1651	Sophia Childrens Hospital	24.07.2007	6.29					Urgent	Urgent	Moderate pain	Other problems	no
1652	Sophia Childrens Hospital	24.07.2007	0.63	36	150	37.3		Standard	Standard	Warmth	Rash	no
1653	Sophia Childrens Hospital	24.07.2007	4.82					Standard	Standard	Pain	Neurological	no
1654	Sophia Childrens Hospital	24.07.2007	7					Standard	Standard	Pain	Ear, nose, throat	no
1655	Sophia Childrens Hospital	24.07.2007	14.56					Standard	Standard	Pain	Ear, nose, throat	no
1656	Sophia Childrens Hospital	24.07.2007	9.21					Standard	Standard	Pain	Trauma	no
1657	Sophia Childrens Hospital	24.07.2007	5.69					Standard	Standard	Pain	Wounds	no
1658	Sophia Childrens Hospital	24.07.2007	7.14					Standard	Standard	Pain	Trauma	no
1659	Sophia Childrens Hospital	24.07.2007	6.63		92	37.9		Standard	Standard	Pain/itch	Rash	no
1660	Sophia Childrens Hospital	24.07.2007	2.89					Standard	Standard	Recent injury	Wounds	no
1661	Sophia Childrens Hospital	24.07.2007	7.07	20	96	36.1		Standard	Standard	Recent problem	Rash	no
1662	Sophia Childrens Hospital	24.07.2007	6.79	26	100		98	Standard	Standard	Recent problem	Dyspnea	no
1663	Sophia Childrens Hospital	24.07.2007	6.65	38	136	37.9	96	Very urgent	Very urgent	Inceased work of breathing	Dyspnea	no
1664	Sophia Childrens Hospital	24.07.2007	11.01	24			100	Very urgent	Very urgent	Inceased work of breathing	Dyspnea	yes
1665	Sophia Childrens Hospital	24.07.2007	2.39	22	114	37.3	100	Very urgent	Very urgent	Altered conscious level	Other problems	no
1666	Sophia Childrens Hospital	24.07.2007	1.94		146	37.2	100	Very urgent	Very urgent	Altered conscious level	Neurological	yes
1667	Sophia Childrens Hospital	24.07.2007	2.17			37.4		Very urgent	Very urgent	Age < 25 yrs	Other problems	no
1668	Sophia Childrens Hospital	25.07.2007	11.15					Very urgent	Very urgent	Severe pain	Trauma	no
1669	Sophia Childrens Hospital	25.07.2007	4.12	36	120	39.3		Very urgent	Very urgent	Hot child	Neurological	no
1670	Sophia Childrens Hospital	25.07.2007	0.45	52	144	38.9		Very urgent	Urgent	Hot child	Urinary tract problems	no
1671	Sophia Childrens Hospital	25.07.2007	5.43					Urgent	Urgent	Moderate pain	Trauma	no
1672	Sophia Childrens Hospital	25.07.2007	8.26	20	100	36.9	95	Urgent	Urgent	Wheeze	Dyspnea	no
1673	Sophia Childrens Hospital	25.07.2007	1.92					Standard	Standard	Recent problem	Gastro-intestinal	no
1674	Sophia Childrens Hospital	25.07.2007	5.66			37.1		Standard	Standard	Recent problem	Urinary tract problems	no
1675	Sophia Childrens Hospital	25.07.2007	3.42		170	40.9	97	Emergent	Emergent	Stridor	Dyspnea	no
1676	Sophia Childrens Hospital	26.07.2007	3.67					Standard	Standard	Atypical behaviour	Other problems	no
1677	Sophia Childrens Hospital	26.07.2007	12.05		91		100	Very urgent	Very urgent	Severe pain	Other problems	no
1678	Sophia Childrens Hospital	26.07.2007	8.24	22	100			Very urgent	Very urgent	Severe pain	Other problems	no
1679	Sophia Childrens Hospital	26.07.2007	2.22			37.9		Very urgent	Urgent	Hot child	Fever without source	no
1680	Sophia Childrens Hospital	26.07.2007	5.37			36.7		Urgent	Urgent	Moderate pain	Trauma	no
1681	Sophia Childrens Hospital	26.07.2007	15.64		100		100	Urgent	Urgent	Moderate pain	Neurological	no
1682	Sophia Childrens Hospital	26.07.2007	9.77					Urgent	Urgent	Moderate pain	Neurological	no
1683	Sophia Childrens Hospital	26.07.2007	1.59					Urgent	Urgent	Moderate pain	Trauma	no
1684	Sophia Childrens Hospital	26.07.2007	6.44					Urgent	Urgent	Moderate pain	Trauma	no
1685	Sophia Childrens Hospital	26.07.2007	1.73			36.9		Urgent	Urgent	Inconsolable by parents	Gastro-intestinal	no
1686	Sophia Childrens Hospital	26.07.2007	7.69					Standard	Standard	Warmth	Other problems	no
1687	Sophia Childrens Hospital	26.07.2007	0.08	30	174	37.4	100	Standard	Standard	Warmth	Other problems	no
1688	Sophia Childrens Hospital	26.07.2007	1.82	44	100		95	Very urgent	Very urgent	Inceased work of breathing	Dyspnea	yes
1689	Sophia Childrens Hospital	27.07.2007	2.88					Urgent	Standard	Persistent vomiting	Gastro-intestinal	no
1690	Sophia Childrens Hospital	27.07.2007	9.25					Very urgent	Urgent	Hot child	Fever without source	no
1691	Sophia Childrens Hospital	27.07.2007	8.95			37.1		Urgent	Urgent	Moderate pain	Gastro-intestinal	no
1692	Sophia Childrens Hospital	27.07.2007	12.44					Urgent	Urgent	Moderate pain	Wounds	no
1693	Sophia Childrens Hospital	27.07.2007	10.26					Urgent	Urgent	Moderate pain	Trauma	no
1694	Sophia Childrens Hospital	27.07.2007	2.37	34	138	37.3	97	Urgent	Urgent	Wheeze	Dyspnea	no
1695	Sophia Childrens Hospital	27.07.2007	13.94			35.9		Standard	Standard	Pain	Other problems	no
1696	Sophia Childrens Hospital	27.07.2007	15.85			36.8		Urgent	Urgent	Pain on joint movement	local infection/abscess	no
1697	Sophia Childrens Hospital	27.07.2007	1.35					Standard	Standard	Recent injury	Wounds	no
1698	Sophia Childrens Hospital	27.07.2007	4.92					Standard	Standard	Recent injury	Wounds	no
1699	Sophia Childrens Hospital	27.07.2007	0.87			37.5		Standard	Standard	Recent problem	Urinary tract problems	no
1700	Sophia Childrens Hospital	27.07.2007	0.01			37.2		Standard	Standard	Recent problem	Other problems	no
1701	Sophia Childrens Hospital	27.07.2007	6.93	16	100	37.2	98	Standard	Standard	Recent problem	Dyspnea	no
1702	Sophia Childrens Hospital	27.07.2007	2.07		114	37.1	100	Urgent	Urgent	Signs of dehydration	Gastro-intestinal	no
1703	Sophia Childrens Hospital	27.07.2007	14			36.5	100	Urgent	Urgent	Significant history	Other problems	no
1704	Sophia Childrens Hospital	27.07.2007	7.98					Urgent	Urgent	Open fracture	Trauma	yes
1705	Sophia Childrens Hospital	28.07.2007	11.79	16	80	34.6		Very urgent	Very urgent	Acutely passing fresh or altered blood PR	Gastro-intestinal	no
1706	Sophia Childrens Hospital	28.07.2007	13.88		88		99	Very urgent	Very urgent	Significant history of allergy	Wounds	no
1707	Sophia Childrens Hospital	28.07.2007	4.95					Standard	Standard	Headache	Other problems	no
1708	Sophia Childrens Hospital	28.07.2007	0.48		144	37.1	100	Emergent	Emergent	Currently fitting	Neurological	yes
1709	Sophia Childrens Hospital	28.07.2007	1.09			39.3		Very urgent	Urgent	Hot child	Fever without source	no
1710	Sophia Childrens Hospital	28.07.2007	0.28	42	168	38.9	97	Very urgent	Urgent	Hot child	Fever without source	no
1711	Sophia Childrens Hospital	28.07.2007	1.85			38.6		Very urgent	Urgent	Hot child	Fever without source	no
1712	Sophia Childrens Hospital	28.07.2007	3.33					Urgent	Urgent	Uncontrollable minor haemorrhage	Other problems	no
1713	Sophia Childrens Hospital	28.07.2007	2					Urgent	Urgent	Moderate pain	Trauma	no
1714	Sophia Childrens Hospital	28.07.2007	0.49					Standard	Standard	Warmth	Other problems	no
1715	Sophia Childrens Hospital	28.07.2007	0.08			39.3		Standard	Standard	Warmth	Other problems	no
1716	Sophia Childrens Hospital	28.07.2007	1.35					Urgent	Urgent	Inappropriate history	Other problems	no
1717	Sophia Childrens Hospital	28.07.2007	5.49			36.7		Standard	Standard	Pain	Ear, nose, throat	no
1718	Sophia Childrens Hospital	28.07.2007	9.79			37.7		Standard	Standard	Pain	Other problems	no
1719	Sophia Childrens Hospital	28.07.2007	1.31					Standard	Standard	Recent injury	Trauma	no
1720	Sophia Childrens Hospital	28.07.2007	9.78					Standard	Standard	Recent injury	Wounds	no
1721	Sophia Childrens Hospital	28.07.2007	0.16	28	140	37	100	Urgent	Urgent	Significant history	Other problems	no
1722	Sophia Childrens Hospital	28.07.2007	9.11					Standard	Standard	Swelling	Trauma	no
1723	Sophia Childrens Hospital	28.07.2007	2.72	26	195		100	Very urgent	Very urgent	Oedema of the tongue	Wounds	no
1724	Sophia Childrens Hospital	29.07.2007	9.19					Very urgent	Very urgent	Severe pain	Neurological	no
1725	Sophia Childrens Hospital	29.07.2007	8.46					Non urgent	Non urgent	No criteria	Trauma	no
1726	Sophia Childrens Hospital	29.07.2007	4.68			38.5		Very urgent	Urgent	Hot child	local infection/abscess	no
1727	Sophia Childrens Hospital	29.07.2007	3.43		176	38.8		Very urgent	Urgent	Hot child	Fever without source	no
1728	Sophia Childrens Hospital	29.07.2007	2.9			37.3		Urgent	Urgent	Moderate pain	Urinary tract problems	no
1729	Sophia Childrens Hospital	29.07.2007	9.39		88			Urgent	Urgent	Moderate pain	Trauma	no
1730	Sophia Childrens Hospital	29.07.2007	14.66					Urgent	Urgent	Moderate pain	Trauma	no
1731	Sophia Childrens Hospital	29.07.2007	2.75		70			Urgent	Urgent	Moderate pain	Other problems	no
1732	Sophia Childrens Hospital	29.07.2007	0.46					Standard	Standard	Warmth	Other problems	no
1733	Sophia Childrens Hospital	29.07.2007	1.93			36		Standard	Standard	Pain	Ear, nose, throat	no
1734	Sophia Childrens Hospital	29.07.2007	15.86			36.2		Standard	Standard	Pain	local infection/abscess	yes
1735	Sophia Childrens Hospital	29.07.2007	1.34			37.1		Standard	Standard	Local inflammation	Wounds	no
1736	Sophia Childrens Hospital	29.07.2007	7.25					Standard	Standard	Local inflammation	Other problems	no
1737	Sophia Childrens Hospital	29.07.2007	13.28					Standard	Standard	Recent injury	Trauma	no
1738	Sophia Childrens Hospital	29.07.2007	11.79			34.8		Urgent	Urgent	Significant history	Gastro-intestinal	yes
1739	Sophia Childrens Hospital	29.07.2007	3.58			37.1		Urgent	Urgent	Widespread discharge or blistering	Rash	no
1740	Sophia Childrens Hospital	29.07.2007	3.06					Standard	Standard	Swelling	Trauma	no
1741	Sophia Childrens Hospital	30.07.2007	0.02	32	160	37.3		Urgent	Urgent	Persistent vomiting	Gastro-intestinal	no
1742	Sophia Childrens Hospital	30.07.2007	11.86	12	80		100	Urgent	Urgent	History of unconsciousness	Other problems	yes
1743	Sophia Childrens Hospital	30.07.2007	0.51		128	39		Very urgent	Urgent	Hot child	Urinary tract problems	no
1744	Sophia Childrens Hospital	30.07.2007	1.11			38.5		Very urgent	Urgent	Hot child	Urinary tract problems	no
1745	Sophia Childrens Hospital	30.07.2007	3.21		120	38.5		Urgent	Urgent	Moderate pain	Urinary tract problems	no
1746	Sophia Childrens Hospital	30.07.2007	13.01	24	124	36.7	97	Very urgent	Very urgent	Unable to talk in sentences	Dyspnea	yes
1747	Sophia Childrens Hospital	30.07.2007	0.11	28	120	37.3		Urgent	Urgent	Inconsolable by parents	Other problems	no
1748	Sophia Childrens Hospital	30.07.2007	9.11		100		100	Urgent	Urgent	New neuro-symptoms or signs	Wounds	yes
1749	Sophia Childrens Hospital	30.07.2007	6.68					Standard	Standard	Pain	Wounds	no
1750	Sophia Childrens Hospital	30.07.2007	10.13					Standard	Standard	Pain	Wounds	no
1751	Sophia Childrens Hospital	30.07.2007	13.29	25	97		100	Very urgent	Very urgent	Cardiac pain	Other problems	no
1752	Sophia Childrens Hospital	30.07.2007	4					Standard	Standard	Local inflammation	Wounds	yes
1753	Sophia Childrens Hospital	30.07.2007	4.18					Standard	Standard	Recent injury	Trauma	no
1754	Sophia Childrens Hospital	30.07.2007	4.45			37.1		Standard	Standard	Recent problem	Neurological	yes
1755	Sophia Childrens Hospital	30.07.2007	0.2			37.7		Standard	Standard	Recent problem	Other problems	no
1756	Sophia Childrens Hospital	31.07.2007	8.68					Urgent	Urgent	Moderate pain	Other problems	no
1757	Sophia Childrens Hospital	31.07.2007	12.9			37		Urgent	Urgent	Moderate pain	Urinary tract problems	no
1758	Sophia Childrens Hospital	31.07.2007	13.31			35.8		Urgent	Urgent	Moderate pain	Trauma	no
1759	Sophia Childrens Hospital	31.07.2007	3.22					Urgent	Urgent	Moderate pain	Trauma	no
1760	Sophia Childrens Hospital	31.07.2007	8.34					Standard	Standard	Pain	Trauma	no
1761	Sophia Childrens Hospital	31.07.2007	8.59					Standard	Standard	Pain	Trauma	no
1762	Sophia Childrens Hospital	31.07.2007	12.59					Standard	Standard	Recent injury	Wounds	no
1763	Sophia Childrens Hospital	31.07.2007	5.48					Standard	Standard	Recent injury	Trauma	no
1764	Sophia Childrens Hospital	31.07.2007	0.68					Standard	Standard	Recent problem	Other problems	no
1765	Sophia Childrens Hospital	31.07.2007	2.91					Standard	Standard	Recent problem	Urinary tract problems	yes
1766	Sophia Childrens Hospital	31.07.2007	5.25			37.8		Standard	Standard	Red eye	Other problems	no
1767	Sophia Childrens Hospital	31.07.2007	0.02			37.5		Standard	Standard	Red eye	Other problems	yes
1768	Sophia Childrens Hospital	31.07.2007	4.22			36.8		Urgent	Urgent	Significant history	Gastro-intestinal	no
1769	Sophia Childrens Hospital	31.07.2007	0.6	32	130	36.5		Urgent	Urgent	Signs of dehydration	Gastro-intestinal	yes
1770	Sophia Childrens Hospital	31.07.2007	1.13		124	38	100	Urgent	Urgent	Signs of dehydration	Gastro-intestinal	no
1771	Sophia Childrens Hospital	31.07.2007	1.13		124	38	100	Urgent	Urgent	Signs of dehydration	Gastro-intestinal	no
1772	Sophia Childrens Hospital	31.07.2007	6.35			36.2		Urgent	Urgent	Widespread discharge or blistering	Rash	no
1773	Sophia Childrens Hospital	31.07.2007	14.46			36.3		Urgent	Urgent	Significant history	Other problems	no
1774	Sophia Childrens Hospital	31.07.2007	5.79					Urgent	Urgent	Significant history	Other problems	no
1775	Juliana Childrens Hospital	01.08.2007	7.15			36.7		Very urgent	Very urgent	Acutely passing fresh or altered blood PR	Gastro-intestinal	no
1776	Sophia Childrens Hospital	01.08.2007	0.48	52	180	40.2		Very urgent	Urgent	Very Hot	Fever without source	yes
1777	Sophia Childrens Hospital	01.08.2007	5.99	32	160		100	Emergent	Emergent	Currently fitting	Neurological	no
1778	Juliana Childrens Hospital	01.08.2007	0.3		174	39.5	96	Very urgent	Urgent	Hot child	Fever without source	yes
1779	Juliana Childrens Hospital	01.08.2007	0.15		160	39		Very urgent	Very urgent	Hot child	Fever without source	yes
1780	Juliana Childrens Hospital	01.08.2007	0.22			37.7		Very urgent	Very urgent	Hot child	Fever without source	no
1781	Juliana Childrens Hospital	01.08.2007	2.58		135	38.6		Urgent	Urgent	Hot	Neurological	no
1782	Juliana Childrens Hospital	01.08.2007	0.33			38.3		Urgent	Urgent	Prolonged or uninterrupted crying	Other problems	no
1783	Sophia Childrens Hospital	01.08.2007	0.07		168	35.9	100	Emergent	Emergent	Airway compromised	Other problems	yes
1784	Sophia Childrens Hospital	01.08.2007	3.73					Urgent	Urgent	Moderate pain	Trauma	no
1785	Juliana Childrens Hospital	01.08.2007	1.86					Urgent	Urgent	Moderate pain	Trauma	no
1786	Juliana Childrens Hospital	01.08.2007	12.36		131	38.4		Urgent	Urgent	Moderate pain	Gastro-intestinal	yes
1787	Juliana Childrens Hospital	01.08.2007	7.22			36.5		Standard	Standard	Warmth	Rash	no
1788	Juliana Childrens Hospital	01.08.2007	0.48			37.8		Standard	Standard	Warmth	Other problems	no
1789	Juliana Childrens Hospital	01.08.2007	3.05			36.6		Standard	Standard	Pain	Neurological	no
1790	Sophia Childrens Hospital	01.08.2007	2.64					Standard	Standard	Recent injury	Trauma	no
1791	Sophia Childrens Hospital	01.08.2007	5.75					Standard	Standard	Recent injury	Wounds	no
1792	Sophia Childrens Hospital	01.08.2007	4.86					Standard	Standard	Recent injury	Wounds	no
1793	Sophia Childrens Hospital	01.08.2007	14.36					Standard	Standard	Recent injury	Wounds	no
1794	Juliana Childrens Hospital	01.08.2007	14					Standard	Standard	Recent injury	Wounds	no
1795	Juliana Childrens Hospital	01.08.2007	10.06					Standard	Standard	Recent injury	Trauma	no
1796	Juliana Childrens Hospital	01.08.2007	6.78					Standard	Standard	Recent injury	Trauma	no
1797	Sophia Childrens Hospital	01.08.2007	4.95	20	96	37		Standard	Standard	Recent problem	Other problems	no
1798	Sophia Childrens Hospital	01.08.2007	7.7			36.5		Standard	Standard	Recent problem	Gastro-intestinal	no
1799	Juliana Childrens Hospital	01.08.2007	3.52					Standard	Standard	Recent problem	Other problems	no
1800	Juliana Childrens Hospital	01.08.2007	0.84		126	37.5	99	Standard	Standard	Recent problem	Ear, nose, throat	no
1801	Sophia Childrens Hospital	01.08.2007	1.6	24	88	37.9		Urgent	Urgent	Significant history	Other problems	no
1802	Sophia Childrens Hospital	01.08.2007	6.25	20	96	36.3		Urgent	Urgent	Significant history	Other problems	no
1803	Juliana Childrens Hospital	01.08.2007	1.4		118	37.2	99	Urgent	Urgent	Signs of dehydration	Gastro-intestinal	no
1804	Sophia Childrens Hospital	01.08.2007	4.06	18	130	38	92	Very urgent	Very urgent	Inceased work of breathing	Dyspnea	yes
1805	Juliana Childrens Hospital	01.08.2007	0.8			39.7	97	Very urgent	Very urgent	Inceased work of breathing	Dyspnea	yes
1806	Sophia Childrens Hospital	02.08.2007	1.3			36.9		Standard	Standard	Vomiting	Gastro-intestinal	no
1807	Sophia Childrens Hospital	02.08.2007	12.73		117		100	Very urgent	Very urgent	Severe pain	Neurological	yes
1808	Sophia Childrens Hospital	02.08.2007	0.13					Non urgent	Non urgent	No criteria	Other problems	no
1809	Sophia Childrens Hospital	02.08.2007	3.13			37.9		Very urgent	Urgent	Hot child	Urinary tract problems	no
1810	Juliana Childrens Hospital	02.08.2007	1.49		193	39.7	99	Very urgent	Urgent	Hot child	Neurological	no
1811	Juliana Childrens Hospital	02.08.2007	0.1	70	147	38	100	Urgent	Urgent	Hot	Other problems	no
1812	Juliana Childrens Hospital	02.08.2007	1.69		135	38.5	92	Urgent	Urgent	Hot	Fever without source	no
1813	Juliana Childrens Hospital	02.08.2007	0.8					Urgent	Urgent	Hot	Fever without source	no
1814	Juliana Childrens Hospital	02.08.2007	3.09			38.7		Urgent	Urgent	Hot	Ear, nose, throat	no
1815	Juliana Childrens Hospital	02.08.2007	1.17		148	39.1	96	Urgent	Urgent	Hot	Fever without source	no
1816	Sophia Childrens Hospital	02.08.2007	6.03	28	92	36	99	Standard	Standard	Chest infection	Dyspnea	no
1817	Sophia Childrens Hospital	02.08.2007	0.71		128		99	Urgent	Urgent	Moderate lethality	Other problems	no
1818	Sophia Childrens Hospital	02.08.2007	1.06			36.5		Urgent	Urgent	Moderate pain	Ear, nose, throat	no
1819	Juliana Childrens Hospital	02.08.2007	4.52					Urgent	Urgent	Moderate pain	Trauma	no
1820	Juliana Childrens Hospital	02.08.2007	5.6		73			Urgent	Urgent	Moderate pain	Trauma	no
1821	Juliana Childrens Hospital	02.08.2007	14.25		100	38.1		Urgent	Urgent	Moderate pain	Gastro-intestinal	no
1822	Sophia Childrens Hospital	02.08.2007	5.25			38.4		Standard	Standard	Warmth	Rash	no
1823	Sophia Childrens Hospital	02.08.2007	6.7					Standard	Standard	Pain	Other problems	no
1824	Juliana Childrens Hospital	02.08.2007	1.45					Standard	Standard	Pain	Trauma	no
1825	Juliana Childrens Hospital	02.08.2007	3.68					Standard	Standard	Pain	Other problems	no
1826	Sophia Childrens Hospital	02.08.2007	13.92	12	68			Very urgent	Very urgent	Cardiac pain	Other problems	no
1827	Sophia Childrens Hospital	02.08.2007	1.47					Standard	Standard	Local inflammation	Wounds	no
1828	Sophia Childrens Hospital	02.08.2007	1.29		100			Standard	Standard	Recent injury	Wounds	no
1829	Juliana Childrens Hospital	02.08.2007	11.22					Standard	Standard	Recent injury	Trauma	no
1830	Juliana Childrens Hospital	02.08.2007	7.23					Standard	Standard	Recent injury	Trauma	no
1831	Juliana Childrens Hospital	02.08.2007	4.65					Standard	Standard	Recent injury	Wounds	no
1832	Juliana Childrens Hospital	02.08.2007	3.22					Standard	Standard	Recent injury	Wounds	no
1833	Juliana Childrens Hospital	02.08.2007	3.5					Standard	Standard	Recent injury	Trauma	no
1834	Sophia Childrens Hospital	02.08.2007	4.02					Standard	Standard	Recent problem	local infection/abscess	no
1835	Juliana Childrens Hospital	02.08.2007	5.56			37.5		Standard	Standard	Recent problem	local infection/abscess	yes
1836	Juliana Childrens Hospital	02.08.2007	3.47		115	36.9	99	Standard	Standard	Recent problem	Gastro-intestinal	no
1837	Juliana Childrens Hospital	02.08.2007	3.09		160	38.8	98	Standard	Standard	Recent problem	Gastro-intestinal	no
1838	Juliana Childrens Hospital	02.08.2007	0.08			37.6		Standard	Standard	Recent problem	Other problems	yes
1839	Juliana Childrens Hospital	02.08.2007	8.3			36.3		Standard	Standard	Recent problem	Other problems	no
1840	Juliana Childrens Hospital	02.08.2007	3.3			36.6		Standard	Standard	Recent problem	Gastro-intestinal	no
1841	Juliana Childrens Hospital	02.08.2007	1.35					Standard	Standard	Recent problem	Other problems	no
1842	Juliana Childrens Hospital	02.08.2007	0.45		145	36.1	98	Standard	Standard	Recent problem	Other problems	no
1843	Juliana Childrens Hospital	02.08.2007	1.83					Emergent	Emergent	Stridor	Dyspnea	no
1844	Juliana Childrens Hospital	02.08.2007	13.81					Standard	Standard	Swelling	Trauma	no
1845	Juliana Childrens Hospital	02.08.2007	3.1					Standard	Standard	Swelling	Other problems	no
1846	Juliana Childrens Hospital	02.08.2007	3.16			36.1		Non urgent	Non urgent	No criteria	Gastro-intestinal	no
1847	Sophia Childrens Hospital	03.08.2007	8.48					Standard	Standard	Deformity	Trauma	no
1848	Juliana Childrens Hospital	03.08.2007	8.87					Standard	Standard	Deformity	Trauma	yes
1849	Sophia Childrens Hospital	03.08.2007	0.25	24	140			Standard	Standard	Atypical behaviour	Other problems	no
1850	Juliana Childrens Hospital	03.08.2007	0.3					Urgent	Urgent	History of unconsciousness	Other problems	no
1851	Sophia Childrens Hospital	03.08.2007	4.53	28	88	37.2		Standard	Standard	Vomiting	Gastro-intestinal	no
1852	Sophia Childrens Hospital	03.08.2007	7.12					Urgent	Urgent	Gross deformity	Trauma	no
1853	Sophia Childrens Hospital	03.08.2007	0.57	80	180	40.9	100	Very urgent	Urgent	Hot child	Fever without source	no
1854	Juliana Childrens Hospital	03.08.2007	0.8	40	120	37.4	99	Very urgent	Urgent	Hot child	Fever without source	no
1855	Juliana Childrens Hospital	03.08.2007	3.66			38.1		Urgent	Urgent	Hot	Urinary tract problems	yes
1856	Juliana Childrens Hospital	03.08.2007	0.82			39.7		Urgent	Urgent	Hot	Fever without source	no
1857	Juliana Childrens Hospital	03.08.2007	2.08		172	39.1	98	Urgent	Urgent	Hot	Ear, nose, throat	no
1858	Sophia Childrens Hospital	03.08.2007	6.5		84	37		Urgent	Urgent	Moderate pain	Urinary tract problems	no
1859	Sophia Childrens Hospital	03.08.2007	4.75	16	120	36.9		Urgent	Urgent	Moderate pain	Gastro-intestinal	no
1860	Sophia Childrens Hospital	03.08.2007	9.63					Urgent	Urgent	Moderate pain	Trauma	no
1861	Juliana Childrens Hospital	03.08.2007	0.92			37.6		Urgent	Urgent	Moderate pain	Gastro-intestinal	yes
1862	Juliana Childrens Hospital	03.08.2007	6.02					Urgent	Urgent	Moderate pain	Wounds	no
1863	Juliana Childrens Hospital	03.08.2007	4.44					Urgent	Urgent	Moderate pain	Trauma	no
1864	Juliana Childrens Hospital	03.08.2007	15.56					Urgent	Urgent	Moderate pain	Other problems	no
1865	Juliana Childrens Hospital	03.08.2007	10.64			37.1		Urgent	Urgent	Moderate pain	Neurological	no
1866	Juliana Childrens Hospital	03.08.2007	0.27			37.3		Urgent	Urgent	Moderate pain/itch	Rash	no
1867	Sophia Childrens Hospital	03.08.2007	12.85					Standard	Standard	Warmth	local infection/abscess	no
1868	Sophia Childrens Hospital	03.08.2007	6.77					Standard	Standard	Pain	Wounds	no
1869	Sophia Childrens Hospital	03.08.2007	1.8					Standard	Standard	Pain	Trauma	no
1870	Juliana Childrens Hospital	03.08.2007	4.51					Standard	Standard	Pain	Wounds	no
1871	Sophia Childrens Hospital	03.08.2007	3.43	24	103		100	Standard	Standard	Recent problem	Other problems	yes
1872	Juliana Childrens Hospital	03.08.2007	0.62	50	128	37	100	Standard	Standard	Recent problem	Dyspnea	no
1873	Juliana Childrens Hospital	03.08.2007	7.02	36	117	36.2	95	Standard	Standard	Recent problem	Gastro-intestinal	no
1874	Juliana Childrens Hospital	03.08.2007	7.16		98	36	100	Standard	Standard	Recent problem	Gastro-intestinal	no
1875	Juliana Childrens Hospital	03.08.2007	2.99			37		Standard	Standard	Recent problem	Gastro-intestinal	no
1876	Juliana Childrens Hospital	03.08.2007	0.26					Standard	Standard	Recent problem	Other problems	no
1877	Juliana Childrens Hospital	03.08.2007	0.07			37.5		Standard	Standard	Recent problem	local infection/abscess	no
1878	Sophia Childrens Hospital	03.08.2007	8.57			36.5		Urgent	Urgent	Scrotal cellulitis	Other problems	no
1879	Sophia Childrens Hospital	03.08.2007	0.08	18	118	37.4	97	Very urgent	Very urgent	Inceased work of breathing	Dyspnea	yes
1880	Juliana Childrens Hospital	04.08.2007	2.54					Standard	Standard	Deformity	Trauma	no
1881	Sophia Childrens Hospital	04.08.2007	9.35			39		Very urgent	Very urgent	Significant haematological history	Other problems	yes
1882	Juliana Childrens Hospital	04.08.2007	2.99			36.4		Standard	Standard	Vomiting	Gastro-intestinal	no
1883	Juliana Childrens Hospital	04.08.2007	2.47					Very urgent	Very urgent	Severe pain	Trauma	no
1884	Sophia Childrens Hospital	04.08.2007	2.94	36	196	39.8	93	Very urgent	Urgent	Very Hot	local infection/abscess	yes
1885	Sophia Childrens Hospital	04.08.2007	4.09	32	140	40		Very urgent	Urgent	Very Hot	Fever without source	no
1886	Sophia Childrens Hospital	04.08.2007	2.25	36	128	37.3	98	Very urgent	Urgent	Hot child	Fever without source	yes
1887	Sophia Childrens Hospital	04.08.2007	1.64			39.1		Very urgent	Urgent	Hot child	Other problems	yes
1888	Sophia Childrens Hospital	04.08.2007	8.27	20	120	38.4		Very urgent	Urgent	Hot child	Fever without source	yes
1889	Juliana Childrens Hospital	04.08.2007	0.13		201	39.2	98	Very urgent	Very urgent	Hot child	Fever without source	yes
1890	Juliana Childrens Hospital	04.08.2007	1.61					Urgent	Urgent	Hot	Fever without source	no
1891	Sophia Childrens Hospital	04.08.2007	1.51	40	150		100	Emergent	Emergent	Airway compromised	Other problems	no
1892	Sophia Childrens Hospital	04.08.2007	3.19					Urgent	Urgent	Moderate pain	Other problems	no
1893	Sophia Childrens Hospital	04.08.2007	10.35		92	37.2		Urgent	Urgent	Moderate pain	Gastro-intestinal	no
1894	Sophia Childrens Hospital	04.08.2007	4.76					Urgent	Urgent	Moderate pain	Trauma	no
1895	Sophia Childrens Hospital	04.08.2007	11.23					Urgent	Urgent	Moderate pain	Wounds	no
1896	Juliana Childrens Hospital	04.08.2007	9.44			36.1		Urgent	Urgent	Moderate pain	Neurological	no
1897	Juliana Childrens Hospital	04.08.2007	7.5			37.5		Urgent	Urgent	Moderate pain	Other problems	no
1898	Juliana Childrens Hospital	04.08.2007	0.05			37.5		Urgent	Urgent	Moderate pain/itch	Rash	no
1899	Juliana Childrens Hospital	04.08.2007	0.02			36.8		Urgent	Urgent	Inappropriate history	Other problems	yes
1900	Juliana Childrens Hospital	04.08.2007	0.42		147	37.4	100	Standard	Urgent	Wheeze	Dyspnea	no
1901	Sophia Childrens Hospital	04.08.2007	5.53					Standard	Standard	Pain	Trauma	no
1902	Juliana Childrens Hospital	04.08.2007	2.88					Standard	Standard	Pain	Trauma	no
1903	Juliana Childrens Hospital	04.08.2007	0.06					Standard	Standard	Pain	Other problems	no
1904	Sophia Childrens Hospital	04.08.2007	1.3					Standard	Standard	Recent injury	Other problems	no
1905	Juliana Childrens Hospital	04.08.2007	14.84					Standard	Standard	Recent injury	Wounds	no
1906	Juliana Childrens Hospital	04.08.2007	8.37					Standard	Standard	Recent injury	Wounds	no
1907	Juliana Childrens Hospital	04.08.2007	6.79					Standard	Standard	Recent injury	Trauma	no
1908	Juliana Childrens Hospital	04.08.2007	0.14		165	37.4	100	Standard	Standard	Recent problem	Neurological	no
1909	Juliana Childrens Hospital	04.08.2007	0.08			37.3		Standard	Standard	Recent problem	Rash	no
1910	Juliana Childrens Hospital	04.08.2007	2.12			37		Standard	Standard	Recent problem	Gastro-intestinal	no
1911	Juliana Childrens Hospital	04.08.2007	1.25			36.5		Standard	Standard	Recent problem	Other problems	no
1912	Sophia Childrens Hospital	04.08.2007	2.78			37.5		Urgent	Urgent	Significant history	Gastro-intestinal	no
1913	Sophia Childrens Hospital	04.08.2007	3.27		100	37.9		Urgent	Urgent	Significant history	Gastro-intestinal	no
1914	Juliana Childrens Hospital	04.08.2007	3.33					Urgent	Urgent	Significant history	Other problems	no
1915	Juliana Childrens Hospital	04.08.2007	3.64		112	36.5		Urgent	Urgent	Signs of dehydration	Gastro-intestinal	yes
1916	Juliana Childrens Hospital	04.08.2007	3.66			36.7		Urgent	Urgent	Signs of dehydration	Gastro-intestinal	no
1917	Juliana Childrens Hospital	04.08.2007	1.38					Standard	Standard	Swelling	Trauma	no
1918	Juliana Childrens Hospital	04.08.2007	5.84					Non urgent	Non urgent	No criteria	Other problems	no
1919	Juliana Childrens Hospital	05.08.2007	5.57		130	39.3		Urgent	Urgent	Inappropriate history	Neurological	no
1920	Sophia Childrens Hospital	05.08.2007	1.03		120	35.6		Very urgent	Very urgent	Significant haematological history	Other problems	no
1921	Sophia Childrens Hospital	05.08.2007	15.14		60	36.6		Non urgent	Non urgent	No criteria	Gastro-intestinal	no
1922	Sophia Childrens Hospital	05.08.2007	2.57			38.7		Very urgent	Very urgent	Very Hot	Neurological	no
1923	Sophia Childrens Hospital	05.08.2007	3.51	24	100	38.2		Very urgent	Urgent	Hot child	Rash	no
1924	Juliana Childrens Hospital	05.08.2007	1.43			39.3	95	Very urgent	Urgent	Hot child	Fever without source	yes
1925	Juliana Childrens Hospital	05.08.2007	0.59			39.9		Very urgent	Urgent	Hot child	Fever without source	no
1926	Juliana Childrens Hospital	05.08.2007	0.51			37.5		Very urgent	Urgent	Hot child	Fever without source	no
1927	Sophia Childrens Hospital	05.08.2007	5.49					Urgent	Urgent	Moderate pain	Trauma	no
1928	Sophia Childrens Hospital	05.08.2007	3.19					Urgent	Urgent	Moderate pain	Trauma	no
1929	Juliana Childrens Hospital	05.08.2007	13.02					Urgent	Urgent	Moderate pain	Gastro-intestinal	no
1930	Juliana Childrens Hospital	05.08.2007	9.95		89	36		Very urgent	Very urgent	Moderate pain	Gastro-intestinal	no
1931	Juliana Childrens Hospital	05.08.2007	3.19			36.5		Urgent	Urgent	Moderate pain	Ear, nose, throat	no
1932	Juliana Childrens Hospital	05.08.2007	4.61		120			Urgent	Urgent	New neuro-symptoms or signs	Other problems	no
1933	Sophia Childrens Hospital	05.08.2007	14.87			36.2	100	Urgent	Urgent	Inappropriate history	Other problems	yes
1934	Sophia Childrens Hospital	05.08.2007	0.1	32	140	37.2	100	Urgent	Urgent	Inappropriate history	Other problems	yes
1935	Juliana Childrens Hospital	05.08.2007	0.21			38.7		Standard	Urgent	Wheeze	Dyspnea	no
1936	Sophia Childrens Hospital	05.08.2007	1.76	24	100			Standard	Standard	Pain	Other problems	no
1937	Juliana Childrens Hospital	05.08.2007	3.49					Standard	Standard	Pain	Trauma	no
1938	Juliana Childrens Hospital	05.08.2007	9.1			38.3		Standard	Standard	Pain	Neurological	no
1939	Sophia Childrens Hospital	05.08.2007	2.08					Standard	Standard	Local inflammation	Wounds	no
1940	Sophia Childrens Hospital	05.08.2007	1.48					Standard	Standard	Recent injury	Wounds	no
1941	Sophia Childrens Hospital	05.08.2007	2.44					Standard	Standard	Recent injury	Trauma	no
1942	Juliana Childrens Hospital	05.08.2007	14.35					Standard	Standard	Recent injury	Trauma	no
1943	Juliana Childrens Hospital	05.08.2007	15.28					Standard	Standard	Recent injury	Wounds	no
1944	Juliana Childrens Hospital	05.08.2007	6.26					Standard	Standard	Recent injury	Trauma	no
1945	Sophia Childrens Hospital	05.08.2007	2.42			36.5		Standard	Standard	Recent problem	Rash	no
1946	Sophia Childrens Hospital	05.08.2007	0.6	40	140	37.1		Standard	Standard	Recent problem	Neurological	no
1947	Juliana Childrens Hospital	05.08.2007	11.38					Standard	Standard	Recent problem	Other problems	no
1948	Juliana Childrens Hospital	05.08.2007	9.56					Standard	Standard	Recent problem	Gastro-intestinal	no
1949	Juliana Childrens Hospital	05.08.2007	13.51		66			Standard	Standard	Recent problem	Neurological	no
1950	Juliana Childrens Hospital	05.08.2007	0.05					Standard	Standard	Recent problem	Other problems	no
1951	Juliana Childrens Hospital	05.08.2007	13.29		108	37.1	97	Very urgent	Very urgent	Inceased work of breathing	Dyspnea	no
1952	Juliana Childrens Hospital	05.08.2007	5.65			37.7		Very urgent	Very urgent	Inceased work of breathing	Dyspnea	no
1953	Juliana Childrens Hospital	05.08.2007	4.59			36.8		Very urgent	Very urgent	Inceased work of breathing	Dyspnea	no
1954	Juliana Childrens Hospital	05.08.2007	4.48					Standard	Standard	Swelling	Trauma	no
1955	Juliana Childrens Hospital	05.08.2007	1.64					Standard	Standard	Local infection	Wounds	no
1956	Juliana Childrens Hospital	05.08.2007	1.38			37.8		Urgent	Urgent	Hot joint	local infection/abscess	no
1957	Sophia Childrens Hospital	06.08.2007	0.99	52	170	39.8	99	Urgent	Urgent	Significant history of asthma	Dyspnea	no
1958	Juliana Childrens Hospital	06.08.2007	0.2			37.1		Standard	Standard	Vomiting	Gastro-intestinal	no
1959	Sophia Childrens Hospital	06.08.2007	2.92			37.3		Non urgent	Non urgent	No criteria	Rash	no
1960	Sophia Childrens Hospital	06.08.2007	3.53		100	40		Very urgent	Urgent	Very Hot	Fever without source	no
1961	Sophia Childrens Hospital	06.08.2007	1.54	24	140	37.7	97	Very urgent	Urgent	Hot child	Fever without source	no
1962	Juliana Childrens Hospital	06.08.2007	1.04			37.5		Very urgent	Urgent	Hot child	Fever without source	no
1963	Juliana Childrens Hospital	06.08.2007	12.36			38.3		Urgent	Urgent	Hot	Ear, nose, throat	no
1964	Sophia Childrens Hospital	06.08.2007	7.12					Urgent	Urgent	Uncontrollable minor haemorrhage	Trauma	no
1965	Sophia Childrens Hospital	06.08.2007	11.38			36.6		Urgent	Urgent	Moderate pain	Gastro-intestinal	no
1966	Sophia Childrens Hospital	06.08.2007	0.25			36.9		Urgent	Urgent	Moderate pain	Other problems	yes
1967	Sophia Childrens Hospital	06.08.2007	14.72					Urgent	Urgent	Moderate pain	Trauma	no
1968	Juliana Childrens Hospital	06.08.2007	5.24					Urgent	Urgent	Moderate pain	Trauma	no
1969	Juliana Childrens Hospital	06.08.2007	7.4		72		98	Urgent	Urgent	Moderate pain	Neurological	no
1970	Sophia Childrens Hospital	06.08.2007	1.87		100			Urgent	Urgent	New neuro-symptoms or signs	Other problems	yes
1971	Sophia Childrens Hospital	06.08.2007	13.04			37.7		Standard	Standard	Warmth	local infection/abscess	no
1972	Juliana Childrens Hospital	06.08.2007	7.45		90	37.1		Standard	Standard	Warmth	Neurological	no
1973	Juliana Childrens Hospital	06.08.2007	3.45			36.2		Standard	Urgent	Wheeze	Dyspnea	no
1974	Sophia Childrens Hospital	06.08.2007	3.42					Standard	Standard	Pain	Ear, nose, throat	no
1975	Sophia Childrens Hospital	06.08.2007	9.02					Standard	Standard	Pain	Trauma	no
1976	Juliana Childrens Hospital	06.08.2007	8.03		131	38.6		Standard	Standard	Pain	Dyspnea	no
1977	Juliana Childrens Hospital	06.08.2007	13.48			36.6		Standard	Standard	Pain	local infection/abscess	no
1978	Juliana Childrens Hospital	06.08.2007	0.33		158	37.5	100	Very urgent	Very urgent	Responds to voice or pain only	Neurological	yes
1979	Sophia Childrens Hospital	06.08.2007	3.8					Standard	Standard	Recent injury	Wounds	no
1980	Juliana Childrens Hospital	06.08.2007	5.27					Standard	Standard	Recent injury	Other problems	no
1981	Juliana Childrens Hospital	06.08.2007	3.18					Standard	Standard	Recent injury	Trauma	no
1982	Sophia Childrens Hospital	06.08.2007	12.36	24	107	39.8		Standard	Standard	Recent problem	Gastro-intestinal	no
1983	Juliana Childrens Hospital	06.08.2007	2.74					Standard	Standard	Recent problem	Other problems	no
1984	Juliana Childrens Hospital	06.08.2007	1.78					Standard	Standard	Recent problem	Other problems	no
1985	Juliana Childrens Hospital	06.08.2007	1.24			36.6		Standard	Standard	Recent problem	Ear, nose, throat	no
1986	Juliana Childrens Hospital	06.08.2007	4.87		110	36	98	Standard	Standard	Recent problem	Other problems	no
1987	Juliana Childrens Hospital	06.08.2007	0.21			37.3		Standard	Standard	Recent problem	Other problems	no
1988	Juliana Childrens Hospital	06.08.2007	0.03			37.3		Standard	Standard	Recent problem	Rash	no
1989	Juliana Childrens Hospital	06.08.2007	15.84		78	36.7	100	Standard	Standard	Recent problem	Other problems	no
1990	Juliana Childrens Hospital	06.08.2007	8.97					Standard	Standard	Recent problem	Ear, nose, throat	no
1991	Juliana Childrens Hospital	06.08.2007	0.9			36		Standard	Standard	Recent problem	Other problems	no
1992	Juliana Childrens Hospital	06.08.2007	0.59			37		Standard	Standard	Recent problem	Other problems	no
1993	Juliana Childrens Hospital	06.08.2007	0.06			37.3		Standard	Standard	Recent problem	Other problems	no
1994	Sophia Childrens Hospital	06.08.2007	1.14	32	140	38	96	Urgent	Urgent	Significant history	Gastro-intestinal	yes
1995	Sophia Childrens Hospital	06.08.2007	2.27	48	147	38	92	Very urgent	Very urgent	Inceased work of breathing	Dyspnea	no
1996	Sophia Childrens Hospital	06.08.2007	0.01		150	37.6	100	Very urgent	Very urgent	Altered conscious level	Gastro-intestinal	yes
1997	Sophia Childrens Hospital	06.08.2007	11.05			38		Urgent	Urgent	Significant history	Other problems	no
1998	Sophia Childrens Hospital	06.08.2007	4					Urgent	Urgent	Visable abdominal mass	Gastro-intestinal	no
1999	Juliana Childrens Hospital	06.08.2007	10.46		82	36.6	100	Standard	Standard	Swelling	Trauma	no
[truncated: 58,736 more rows]
